# Supplementary material for: Crystal structure of ethyl 2-methyl-5,10-dioxo-4-phenyl-5,10-di­hydro-4H-11-thia-1,4a-di­aza­benzo[b]fluorene-3-carb­oxy­late
Source: Acta Crystallogr E Crystallogr Commun. 2018 Jan 9;74(Pt 2):124–6. doi: 10.1107/S2056989018000117 (PMC5956320; doi:10.1107/S2056989018000117)
Supplement: Supplementary file 1 [file e-74-00124-sup1.cif]

##############################################################################
#                                                                            #
# This CIF contains the data in a paper accepted for publication in          #
# Acta Crystallographica Section E. It conforms to the requirements of       #
# Notes for Authors for Acta Crystallographica Section E, and has been       #
# peer reviewed under the auspices of the IUCr Commission on Journals.       #
#                                                                            #
# Full details of the Crystallographic Information File format               #
# are given in the paper "The Crystallographic Information File (CIF):       #
# a New Standard Archive File for Crystallography" by S. R. Hall, F. H.      #
# Allen and I. D. Brown [Acta Cryst. (1991), A47, 655-685].                  #
#                                                                            #
# The current version of the core CIF dictionary is obtainable from          #
# ftp://ftp.iucr.org/pub/cif_core.dic.                                       #
#                                                                            #
# Software is freely available for graphical display of the structure(s)     #
# in this CIF. For information consult the CIF software page                 #
# http://www.iucr.org/resources/cif/software.                                #
#                                                                            #
# This file may be used for bona fide research purposes within the           #
# scientific community so long as proper attribution is given to the journal # 
# article from which it was obtained.                                        #
#                                                                            #
##############################################################################
data_I
_database_code_depnum_ccdc_archive 'CCDC 1814348'
_audit_creation_method     'SHELXL-2014/7'
_journal_date_recd_electronic     2017-12-17
_journal_date_accepted     2018-01-02
_journal_name_full     'Acta Crystallographica, Section E'
_journal_year     2018
_journal_volume     74
_journal_issue      2
_journal_page_first     124
_journal_page_last     126
_journal_paper_category     GO
_journal_paper_doi     10.1107/S2056989018000117
_journal_coeditor_code     ZQ2240
_publ_contact_author_name     'Yegor Yartsev'
_publ_contact_author_address
;
V. N. Karazin National University,
4 Svobody sq.,
Kharkiv 61077,
Ukraine
;
_publ_contact_author_email     'yartsev.yegor@gmail.com'
_publ_contact_author_fax     '+380573409339'
_publ_contact_author_phone     '+380573410258'
_publ_section_title
;\
Crystal structure of
ethyl 2-methyl-5,10-dioxo-4-phenyl-5,10-dihydro-4<i>H</i>-11-thia-1,4a-\
diazabenzo[<i>b</i>]fluorene-3-carboxylate
;
loop_
    _publ_author_name
    _publ_author_footnote
    _publ_author_address
    'Yartsev, Yegor' .
;
Department of Inorganic Chemistry, V. N. Karazin Kharkiv National University, 4,
Svobody sq., Kharkiv 61077, Ukraine
;
    'Lyubashov, Pavel' .
;
Department of Chemical Technology and Food Safety, Kherson National Technical
University, Berislavs'ke Highway 24, Kherson 73008,
Ukraine
;
    'Povstyanoy, Vyacheslav' .
;
Department of Chemical Technology and Food Safety, Kherson National Technical
University, Berislavs'ke Highway 24, Kherson 73008,
Ukraine
;
    'Povstyaniy, Mykhailo' .
;
Department of Chemical Technology and Food Safety, Kherson National Technical
University, Berislavs'ke Highway 24, Kherson 73008,
Ukraine
;
    'Lebedyeva, Iryna' .
;
Department of Chemistry and Physics, Augusta University, 1120 15th Street,
Augusta 30912,
USA
;
_publ_section_synopsis
;
The structure of this novel potential dark-red colorant has been determined. The
dihydropyrimidine ring adopts a twist-boat conformation while the quinone ring
is slightly non-planar. In the crystal, molecules are linked by weak C---H...O
and C---H...S hydrogen bonds and C---H...\p interactions. In addition, a short
intermolecular S...N contact occurs.
;
_chemical_name_systematic
;
Ethyl 2-methyl-5,10-dioxo-4-phenyl-5,10-dihydro-4<i>H</i>-11-thia-1,4a-\
diazabenzo[<i>b</i>]fluorene-3-carboxylate
;
_chemical_name_common     ?
_chemical_formula_moiety     'C24 H18 N2 O4 S'
_chemical_formula_sum     'C24 H18 N2 O4 S'
_chemical_formula_iupac     'C24 H18 N2 O4 S'
_chemical_formula_weight     430.46
_chemical_melting_point     ?
_shelx_space_group_comment
;
The symmetry employed for this shelxl refinement is uniquely defined
by the following loop, which should always be used as a source of
symmetry information in preference to the above space-group names.
They are only intended as comments.
;
_space_group_crystal_system     orthorhombic
_space_group_name_H-M_alt     'P 21 21 21'
_space_group_name_Hall     'P 2ac 2ab'
loop_
    _space_group_symop_operation_xyz
    'x, y, z'
    '-x+1/2, -y, z+1/2'
    'x+1/2, -y+1/2, -z'
    '-x, y+1/2, -z+1/2'
_cell_length_a     8.1038(3)
_cell_length_b     13.3915(6)
_cell_length_c     18.7377(9)
_cell_angle_alpha     90
_cell_angle_beta     90
_cell_angle_gamma     90
_cell_volume     2033.44(15)
_cell_formula_units_Z     4
_cell_measurement_reflns_used     3614
_cell_measurement_theta_min     3.0
_cell_measurement_theta_max     29.0
_cell_measurement_temperature     293(2)
_exptl_crystal_description     block
_exptl_crystal_colour     red
_exptl_crystal_size_max     0.140
_exptl_crystal_size_mid     0.140
_exptl_crystal_size_min     0.120
_exptl_crystal_density_diffrn     1.406
_exptl_crystal_density_meas     ?
_exptl_crystal_density_method     ?
_exptl_crystal_F_000     896
_exptl_absorpt_coefficient_mu     0.194
_exptl_absorpt_correction_type     multi-scan
_exptl_absorpt_process_details
;
(CrysAlisPro; Oxford Diffraction, 2010
;
_shelx_estimated_absorpt_T_min     0.973
_shelx_estimated_absorpt_T_max     0.977
_exptl_absorpt_correction_T_min     0.991
_exptl_absorpt_correction_T_max     1.000
_diffrn_ambient_temperature     293(2)
_diffrn_radiation_type     MoK\a
_diffrn_radiation_wavelength     0.71073
_diffrn_measurement_device_type     'Oxford Diffraction Xcalibur, Sapphire3'
_diffrn_measurement_method     '\w-scan'
_diffrn_detector_area_resol_mean     16.1827
_diffrn_reflns_number     6202
_diffrn_reflns_av_R_equivalents     0.0166
_diffrn_reflns_theta_min     3.042
_diffrn_reflns_theta_max     24.992
_diffrn_reflns_theta_full     24.992
_diffrn_measured_fraction_theta_max     0.998
_diffrn_measured_fraction_theta_full     0.998
_diffrn_reflns_limit_h_min     -9
_diffrn_reflns_limit_h_max     9
_diffrn_reflns_limit_k_min     -13
_diffrn_reflns_limit_k_max     15
_diffrn_reflns_limit_l_min     -22
_diffrn_reflns_limit_l_max     22
_refine_special_details     ?
_reflns_number_total     3574
_reflns_number_gt     3160
_reflns_threshold_expression     'I > 2\s(I)'
_refine_ls_structure_factor_coef     Fsqd
_refine_ls_matrix_type     full
_refine_ls_R_factor_all     0.0428
_refine_ls_R_factor_gt     0.0352
_refine_ls_wR_factor_gt     0.0825
_refine_ls_wR_factor_ref     0.0873
_refine_ls_goodness_of_fit_ref     1.031
_refine_ls_restrained_S_all     1.031
_refine_ls_number_reflns     3574
_refine_ls_number_parameters     282
_refine_ls_number_restraints     0
_refine_ls_hydrogen_treatment     constr
_refine_ls_weighting_scheme     calc
_refine_ls_weighting_details
              'w=1/[\s^2^(Fo^2^)+(0.0436P)^2^+0.1932P] where P=(Fo^2^+2Fc^2^)/3'
_atom_sites_solution_hydrogens     geom
_atom_sites_solution_primary     difmap
_atom_sites_solution_secondary     difmap
_refine_ls_shift/su_max     0.000
_refine_ls_shift/su_mean     0.000
_refine_diff_density_max     0.130
_refine_diff_density_min     -0.137
_refine_ls_extinction_method     none
_refine_ls_extinction_coef     .
_refine_ls_abs_structure_details
;
Flack <i>x</i> determined using 1207 quotients
[(<i>I</i>^+^)-(<i>I</i>^-^)]/[(<i>I</i>^+^)+(<i>I</i>^-^)]
(Parsons <i>et al.</i>,  2013).
;
_refine_ls_abs_structure_Flack     0.00(4)
loop_
    _atom_type_symbol
    _atom_type_description
    _atom_type_scat_dispersion_real
    _atom_type_scat_dispersion_imag
    _atom_type_scat_source
    'C' 'C' 0.0033 0.0016
                         'International Tables Vol C Tables 4.2.6.8 and 6.1.1.4'
    'H' 'H' 0.0000 0.0000
                         'International Tables Vol C Tables 4.2.6.8 and 6.1.1.4'
    'N' 'N' 0.0061 0.0033
                         'International Tables Vol C Tables 4.2.6.8 and 6.1.1.4'
    'O' 'O' 0.0106 0.0060
                         'International Tables Vol C Tables 4.2.6.8 and 6.1.1.4'
    'S' 'S' 0.1246 0.1234
                         'International Tables Vol C Tables 4.2.6.8 and 6.1.1.4'
_computing_data_collection
;
(CrysAlisPro; Oxford Diffraction, 2010
;
_computing_cell_refinement
;
(CrysAlisPro; Oxford Diffraction, 2010
;
_computing_data_reduction
;
(CrysAlisPro; Oxford Diffraction, 2010
;
_computing_structure_solution
;
SHELXT (Sheldrick, 2015a)
;
_computing_structure_refinement
;
<i>SHELXL2014/7</i> (Sheldrick, 2015b)
;
_computing_molecular_graphics
;
Mercury (Macrae <i>et al.</i>,  2008)
;
_computing_publication_material
;
publCIF (Westrip, 2010)
;
loop_
    _atom_site_type_symbol
    _atom_site_label
    _atom_site_fract_x
    _atom_site_fract_y
    _atom_site_fract_z
    _atom_site_U_iso_or_equiv
    _atom_site_adp_type
    _atom_site_calc_flag
    _atom_site_occupancy
    _atom_site_disorder_assembly
    _atom_site_disorder_group
    S S1 0.70278(10) 0.68425(6) 0.96988(5) 0.0577(2) Uani d 1 . .
    O O1 0.7487(4) 0.6165(2) 0.81545(17) 0.0925(9) Uani d 1 . .
    O O2 1.0119(3) 0.97193(18) 0.87923(13) 0.0727(7) Uani d 1 . .
    O O3 1.0162(4) 1.08986(18) 1.09805(13) 0.0801(8) Uani d 1 . .
    O O4 0.9283(2) 1.03242(17) 1.20226(11) 0.0561(6) Uani d 1 . .
    N N1 0.8225(3) 0.86059(16) 0.98532(12) 0.0414(5) Uani d 1 . .
    N N2 0.7164(3) 0.78761(17) 1.09161(14) 0.0499(6) Uani d 1 . .
    C C1 0.9415(4) 0.8572(3) 0.78826(16) 0.0527(8) Uani d 1 . .
    C C2 1.0157(4) 0.9143(3) 0.73617(18) 0.0670(10) Uani d 1 . .
    H H2 1.0638 0.9752 0.7478 0.080 Uiso calc 1 . .
    C C3 1.0179(5) 0.8804(4) 0.6664(2) 0.0827(12) Uani d 1 . .
    H H3 1.0673 0.9191 0.6311 0.099 Uiso calc 1 . .
    C C4 0.9489(5) 0.7914(4) 0.6487(2) 0.0890(14) Uani d 1 . .
    H H4 0.9493 0.7704 0.6014 0.107 Uiso calc 1 . .
    C C5 0.8785(5) 0.7318(4) 0.7004(2) 0.0766(11) Uani d 1 . .
    H H5 0.8338 0.6701 0.6881 0.092 Uiso calc 1 . .
    C C6 0.8745(4) 0.7644(3) 0.77107(18) 0.0589(9) Uani d 1 . .
    C C7 0.8000(4) 0.7003(3) 0.82700(19) 0.0604(8) Uani d 1 . .
    C C8 0.7887(4) 0.7446(2) 0.89746(17) 0.0497(7) Uani d 1 . .
    C C9 0.8483(3) 0.8355(2) 0.91469(16) 0.0428(7) Uani d 1 . .
    C C10 0.9400(4) 0.8963(2) 0.86233(17) 0.0499(7) Uani d 1 . .
    C C11 0.7472(3) 0.7863(2) 1.02436(18) 0.0450(7) Uani d 1 . .
    C C12 0.8429(3) 0.96026(19) 1.01698(15) 0.0415(6) Uani d 1 . .
    H H12 0.9494 0.9872 1.0014 0.050 Uiso calc 1 . .
    C C13 0.8477(3) 0.9481(2) 1.09764(15) 0.0415(6) Uani d 1 . .
    C C14 0.7823(3) 0.8678(2) 1.13005(16) 0.0446(7) Uani d 1 . .
    C C15 0.7081(4) 1.0300(2) 0.99115(14) 0.0438(6) Uani d 1 . .
    C C16 0.5438(4) 1.0063(3) 0.99771(17) 0.0565(8) Uani d 1 . .
    H H16 0.5133 0.9456 1.0179 0.068 Uiso calc 1 . .
    C C17 0.4239(5) 1.0717(3) 0.9747(2) 0.0722(10) Uani d 1 . .
    H H17 0.3131 1.0548 0.9792 0.087 Uiso calc 1 . .
    C C18 0.4674(6) 1.1617(3) 0.9451(2) 0.0774(11) Uani d 1 . .
    H H18 0.3864 1.2060 0.9298 0.093 Uiso calc 1 . .
    C C19 0.6310(6) 1.1857(3) 0.9383(2) 0.0832(12) Uani d 1 . .
    H H19 0.6611 1.2466 0.9183 0.100 Uiso calc 1 . .
    C C20 0.7504(5) 1.1206(2) 0.9608(2) 0.0660(9) Uani d 1 . .
    H H20 0.8611 1.1374 0.9556 0.079 Uiso calc 1 . .
    C C21 0.9387(4) 1.0299(2) 1.13135(16) 0.0471(7) Uani d 1 . .
    C C22 1.0268(4) 1.1067(3) 1.23806(18) 0.0609(9) Uani d 1 . .
    H H22B 0.9735 1.1714 1.2355 0.073 Uiso calc 1 . .
    H H22A 1.1346 1.1117 1.2158 0.073 Uiso calc 1 . .
    C C23 1.0436(5) 1.0742(3) 1.3141(2) 0.0815(12) Uani d 1 . .
    H H23B 0.9359 1.0665 1.3348 0.122 Uiso calc 1 . .
    H H23C 1.1043 1.1236 1.3403 0.122 Uiso calc 1 . .
    H H23A 1.1012 1.0116 1.3160 0.122 Uiso calc 1 . .
    C C24 0.7765(4) 0.8499(2) 1.20923(17) 0.0594(8) Uani d 1 . .
    H H24C 0.8858 0.8554 1.2287 0.089 Uiso calc 1 . .
    H H24A 0.7341 0.7842 1.2184 0.089 Uiso calc 1 . .
    H H24B 0.7061 0.8986 1.2312 0.089 Uiso calc 1 . .
loop_
    _atom_site_aniso_label
    _atom_site_aniso_U_11
    _atom_site_aniso_U_22
    _atom_site_aniso_U_33
    _atom_site_aniso_U_12
    _atom_site_aniso_U_13
    _atom_site_aniso_U_23
    S1 0.0570(4) 0.0437(4) 0.0725(5) -0.0110(4) 0.0073(4) -0.0060(4)
    O1 0.105(2) 0.0743(17) 0.098(2) -0.0213(16) 0.0155(17) -0.0383(17)
    O2 0.0955(17) 0.0606(14) 0.0620(14) -0.0237(14) 0.0224(14) -0.0034(13)
    O3 0.121(2) 0.0638(14) 0.0554(13) -0.0474(16) -0.0102(15) 0.0097(13)
    O4 0.0569(13) 0.0627(13) 0.0486(11) -0.0122(11) -0.0002(10) -0.0033(11)
    N1 0.0428(12) 0.0360(12) 0.0452(13) -0.0025(10) 0.0018(11) 0.0033(11)
    N2 0.0532(14) 0.0423(13) 0.0542(15) -0.0095(12) 0.0019(13) 0.0078(12)
    C1 0.0458(16) 0.064(2) 0.0482(17) 0.0134(15) -0.0009(14) -0.0004(16)
    C2 0.065(2) 0.082(3) 0.0540(19) 0.0140(19) 0.0023(18) 0.007(2)
    C3 0.082(3) 0.115(4) 0.051(2) 0.020(3) 0.001(2) 0.009(2)
    C4 0.080(3) 0.140(4) 0.047(2) 0.022(3) -0.003(2) -0.012(3)
    C5 0.069(2) 0.096(3) 0.065(2) 0.015(2) -0.008(2) -0.024(2)
    C6 0.0482(17) 0.073(2) 0.0555(19) 0.0138(16) -0.0033(16) -0.0110(18)
    C7 0.0503(16) 0.060(2) 0.071(2) 0.0030(17) 0.0007(17) -0.0185(18)
    C8 0.0419(15) 0.0473(16) 0.0598(18) 0.0009(14) 0.0013(15) -0.0053(15)
    C9 0.0374(13) 0.0410(16) 0.0501(16) 0.0042(11) -0.0016(12) -0.0006(14)
    C10 0.0487(17) 0.0497(18) 0.0514(17) 0.0037(15) 0.0036(14) 0.0034(15)
    C11 0.0373(14) 0.0371(15) 0.0605(19) -0.0037(11) 0.0011(13) 0.0068(15)
    C12 0.0478(15) 0.0309(13) 0.0458(15) -0.0033(11) 0.0024(12) 0.0032(13)
    C13 0.0421(14) 0.0383(14) 0.0441(15) -0.0003(12) -0.0025(12) 0.0044(13)
    C14 0.0417(14) 0.0446(15) 0.0475(16) -0.0003(13) 0.0005(14) 0.0079(14)
    C15 0.0537(16) 0.0373(15) 0.0405(14) 0.0042(13) -0.0029(13) 0.0013(12)
    C16 0.0561(18) 0.0533(17) 0.0600(18) 0.0068(15) -0.0048(15) 0.0014(16)
    C17 0.063(2) 0.081(3) 0.072(2) 0.0174(19) -0.014(2) -0.007(2)
    C18 0.099(3) 0.068(2) 0.065(2) 0.037(2) -0.022(2) -0.001(2)
    C19 0.107(3) 0.056(2) 0.087(3) 0.019(2) -0.009(3) 0.020(2)
    C20 0.074(2) 0.0463(18) 0.078(2) 0.0044(15) -0.0003(19) 0.0149(18)
    C21 0.0526(16) 0.0405(16) 0.0482(16) -0.0021(14) -0.0042(14) 0.0065(15)
    C22 0.062(2) 0.062(2) 0.0587(19) -0.0050(17) -0.0081(17) -0.0109(17)
    C23 0.085(3) 0.101(3) 0.058(2) -0.009(2) -0.004(2) -0.010(2)
    C24 0.071(2) 0.0556(18) 0.0518(18) -0.0078(16) 0.0021(17) 0.0139(16)
_geom_special_details
;
 All esds (except the esd in the dihedral angle between two l.s. planes)
 are estimated using the full covariance matrix.  The cell esds are taken
 into account individually in the estimation of esds in distances, angles
 and torsion angles; correlations between esds in cell parameters are only
 used when they are defined by crystal symmetry.  An approximate (isotropic)
 treatment of cell esds is used for estimating esds involving l.s. planes.
;
loop_
    _geom_bond_atom_site_label_1
    _geom_bond_atom_site_label_2
    _geom_bond_site_symmetry_2
    _geom_bond_distance
    _geom_bond_publ_flag
    S1 C8 . 1.726(3) ?
    S1 C11 . 1.743(3) ?
    O1 C7 . 1.216(4) ?
    O2 C10 . 1.211(4) ?
    O3 C21 . 1.195(3) ?
    O4 C21 . 1.332(4) ?
    O4 C22 . 1.441(4) ?
    N1 C11 . 1.378(3) ?
    N1 C9 . 1.381(4) ?
    N1 C12 . 1.470(4) ?
    N2 C11 . 1.285(4) ?
    N2 C14 . 1.399(4) ?
    C1 C2 . 1.378(5) ?
    C1 C6 . 1.394(5) ?
    C1 C10 . 1.484(4) ?
    C2 C3 . 1.384(5) ?
    C2 H2 . 0.9300 ?
    C3 C4 . 1.358(6) ?
    C3 H3 . 0.9300 ?
    C4 C5 . 1.378(6) ?
    C4 H4 . 0.9300 ?
    C5 C6 . 1.395(5) ?
    C5 H5 . 0.9300 ?
    C6 C7 . 1.483(5) ?
    C7 C8 . 1.451(5) ?
    C8 C9 . 1.348(4) ?
    C9 C10 . 1.476(4) ?
    C12 C15 . 1.517(4) ?
    C12 C13 . 1.521(4) ?
    C12 H12 . 0.9800 ?
    C13 C14 . 1.344(4) ?
    C13 C21 . 1.463(4) ?
    C14 C24 . 1.504(4) ?
    C15 C16 . 1.374(4) ?
    C15 C20 . 1.383(4) ?
    C16 C17 . 1.377(4) ?
    C16 H16 . 0.9300 ?
    C17 C18 . 1.373(6) ?
    C17 H17 . 0.9300 ?
    C18 C19 . 1.371(6) ?
    C18 H18 . 0.9300 ?
    C19 C20 . 1.369(5) ?
    C19 H19 . 0.9300 ?
    C20 H20 . 0.9300 ?
    C22 C23 . 1.497(5) ?
    C22 H22B . 0.9700 ?
    C22 H22A . 0.9700 ?
    C23 H23B . 0.9600 ?
    C23 H23C . 0.9600 ?
    C23 H23A . 0.9600 ?
    C24 H24C . 0.9600 ?
    C24 H24A . 0.9600 ?
    C24 H24B . 0.9600 ?
loop_
    _geom_angle_atom_site_label_1
    _geom_angle_atom_site_label_2
    _geom_angle_atom_site_label_3
    _geom_angle_site_symmetry_1
    _geom_angle_site_symmetry_3
    _geom_angle
    _geom_angle_publ_flag
    C8 S1 C11 . . 90.57(14) ?
    C21 O4 C22 . . 116.5(2) ?
    C11 N1 C9 . . 113.6(2) ?
    C11 N1 C12 . . 119.4(2) ?
    C9 N1 C12 . . 126.2(2) ?
    C11 N2 C14 . . 116.2(2) ?
    C2 C1 C6 . . 120.1(3) ?
    C2 C1 C10 . . 118.0(3) ?
    C6 C1 C10 . . 121.9(3) ?
    C1 C2 C3 . . 119.5(4) ?
    C1 C2 H2 . . 120.3 ?
    C3 C2 H2 . . 120.3 ?
    C4 C3 C2 . . 120.8(4) ?
    C4 C3 H3 . . 119.6 ?
    C2 C3 H3 . . 119.6 ?
    C3 C4 C5 . . 120.5(4) ?
    C3 C4 H4 . . 119.7 ?
    C5 C4 H4 . . 119.7 ?
    C4 C5 C6 . . 119.7(4) ?
    C4 C5 H5 . . 120.2 ?
    C6 C5 H5 . . 120.2 ?
    C1 C6 C5 . . 119.3(4) ?
    C1 C6 C7 . . 120.7(3) ?
    C5 C6 C7 . . 120.0(4) ?
    O1 C7 C8 . . 121.2(3) ?
    O1 C7 C6 . . 123.2(3) ?
    C8 C7 C6 . . 115.6(3) ?
    C9 C8 C7 . . 124.4(3) ?
    C9 C8 S1 . . 112.3(2) ?
    C7 C8 S1 . . 123.3(2) ?
    C8 C9 N1 . . 113.3(3) ?
    C8 C9 C10 . . 121.3(3) ?
    N1 C9 C10 . . 125.4(3) ?
    O2 C10 C9 . . 122.0(3) ?
    O2 C10 C1 . . 122.4(3) ?
    C9 C10 C1 . . 115.5(3) ?
    N2 C11 N1 . . 126.6(3) ?
    N2 C11 S1 . . 123.1(2) ?
    N1 C11 S1 . . 110.3(2) ?
    N1 C12 C15 . . 110.4(2) ?
    N1 C12 C13 . . 107.9(2) ?
    C15 C12 C13 . . 113.7(2) ?
    N1 C12 H12 . . 108.2 ?
    C15 C12 H12 . . 108.2 ?
    C13 C12 H12 . . 108.2 ?
    C14 C13 C21 . . 127.1(3) ?
    C14 C13 C12 . . 121.6(3) ?
    C21 C13 C12 . . 111.2(2) ?
    C13 C14 N2 . . 122.2(3) ?
    C13 C14 C24 . . 125.9(3) ?
    N2 C14 C24 . . 111.9(3) ?
    C16 C15 C20 . . 118.7(3) ?
    C16 C15 C12 . . 121.8(3) ?
    C20 C15 C12 . . 119.5(3) ?
    C15 C16 C17 . . 120.6(3) ?
    C15 C16 H16 . . 119.7 ?
    C17 C16 H16 . . 119.7 ?
    C18 C17 C16 . . 120.2(4) ?
    C18 C17 H17 . . 119.9 ?
    C16 C17 H17 . . 119.9 ?
    C19 C18 C17 . . 119.5(3) ?
    C19 C18 H18 . . 120.3 ?
    C17 C18 H18 . . 120.3 ?
    C20 C19 C18 . . 120.4(4) ?
    C20 C19 H19 . . 119.8 ?
    C18 C19 H19 . . 119.8 ?
    C19 C20 C15 . . 120.7(4) ?
    C19 C20 H20 . . 119.7 ?
    C15 C20 H20 . . 119.7 ?
    O3 C21 O4 . . 122.5(3) ?
    O3 C21 C13 . . 122.8(3) ?
    O4 C21 C13 . . 114.7(3) ?
    O4 C22 C23 . . 107.0(3) ?
    O4 C22 H22B . . 110.3 ?
    C23 C22 H22B . . 110.3 ?
    O4 C22 H22A . . 110.3 ?
    C23 C22 H22A . . 110.3 ?
    H22B C22 H22A . . 108.6 ?
    C22 C23 H23B . . 109.5 ?
    C22 C23 H23C . . 109.5 ?
    H23B C23 H23C . . 109.5 ?
    C22 C23 H23A . . 109.5 ?
    H23B C23 H23A . . 109.5 ?
    H23C C23 H23A . . 109.5 ?
    C14 C24 H24C . . 109.5 ?
    C14 C24 H24A . . 109.5 ?
    H24C C24 H24A . . 109.5 ?
    C14 C24 H24B . . 109.5 ?
    H24C C24 H24B . . 109.5 ?
    H24A C24 H24B . . 109.5 ?
loop_
    _geom_torsion_atom_site_label_1
    _geom_torsion_atom_site_label_2
    _geom_torsion_atom_site_label_3
    _geom_torsion_atom_site_label_4
    _geom_torsion_site_symmetry_1
    _geom_torsion_site_symmetry_2
    _geom_torsion_site_symmetry_3
    _geom_torsion_site_symmetry_4
    _geom_torsion
    _geom_torsion_publ_flag
    C6 C1 C2 C3 . . . . 2.3(5) ?
    C10 C1 C2 C3 . . . . -179.4(3) ?
    C1 C2 C3 C4 . . . . -0.4(6) ?
    C2 C3 C4 C5 . . . . -1.5(6) ?
    C3 C4 C5 C6 . . . . 1.6(6) ?
    C2 C1 C6 C5 . . . . -2.2(5) ?
    C10 C1 C6 C5 . . . . 179.6(3) ?
    C2 C1 C6 C7 . . . . 177.6(3) ?
    C10 C1 C6 C7 . . . . -0.6(4) ?
    C4 C5 C6 C1 . . . . 0.3(5) ?
    C4 C5 C6 C7 . . . . -179.5(3) ?
    C1 C6 C7 O1 . . . . -175.6(3) ?
    C5 C6 C7 O1 . . . . 4.2(5) ?
    C1 C6 C7 C8 . . . . 5.5(4) ?
    C5 C6 C7 C8 . . . . -174.7(3) ?
    O1 C7 C8 C9 . . . . 177.5(3) ?
    C6 C7 C8 C9 . . . . -3.6(5) ?
    O1 C7 C8 S1 . . . . -0.2(5) ?
    C6 C7 C8 S1 . . . . 178.7(2) ?
    C11 S1 C8 C9 . . . . 0.7(2) ?
    C11 S1 C8 C7 . . . . 178.6(3) ?
    C7 C8 C9 N1 . . . . -179.8(3) ?
    S1 C8 C9 N1 . . . . -1.9(3) ?
    C7 C8 C9 C10 . . . . -3.3(4) ?
    S1 C8 C9 C10 . . . . 174.6(2) ?
    C11 N1 C9 C8 . . . . 2.4(3) ?
    C12 N1 C9 C8 . . . . -167.3(3) ?
    C11 N1 C9 C10 . . . . -173.9(2) ?
    C12 N1 C9 C10 . . . . 16.4(4) ?
    C8 C9 C10 O2 . . . . -170.5(3) ?
    N1 C9 C10 O2 . . . . 5.5(5) ?
    C8 C9 C10 C1 . . . . 8.0(4) ?
    N1 C9 C10 C1 . . . . -175.9(3) ?
    C2 C1 C10 O2 . . . . -5.8(5) ?
    C6 C1 C10 O2 . . . . 172.5(3) ?
    C2 C1 C10 C9 . . . . 175.7(3) ?
    C6 C1 C10 C9 . . . . -6.1(4) ?
    C14 N2 C11 N1 . . . . -7.6(4) ?
    C14 N2 C11 S1 . . . . 170.2(2) ?
    C9 N1 C11 N2 . . . . 176.2(3) ?
    C12 N1 C11 N2 . . . . -13.3(4) ?
    C9 N1 C11 S1 . . . . -1.8(3) ?
    C12 N1 C11 S1 . . . . 168.65(19) ?
    C8 S1 C11 N2 . . . . -177.5(3) ?
    C8 S1 C11 N1 . . . . 0.6(2) ?
    C11 N1 C12 C15 . . . . -98.7(3) ?
    C9 N1 C12 C15 . . . . 70.4(3) ?
    C11 N1 C12 C13 . . . . 26.1(3) ?
    C9 N1 C12 C13 . . . . -164.8(2) ?
    N1 C12 C13 C14 . . . . -22.3(4) ?
    C15 C12 C13 C14 . . . . 100.5(3) ?
    N1 C12 C13 C21 . . . . 154.3(2) ?
    C15 C12 C13 C21 . . . . -82.9(3) ?
    C21 C13 C14 N2 . . . . -171.5(3) ?
    C12 C13 C14 N2 . . . . 4.5(4) ?
    C21 C13 C14 C24 . . . . 5.7(5) ?
    C12 C13 C14 C24 . . . . -178.3(3) ?
    C11 N2 C14 C13 . . . . 11.8(4) ?
    C11 N2 C14 C24 . . . . -165.7(3) ?
    N1 C12 C15 C16 . . . . 54.1(4) ?
    C13 C12 C15 C16 . . . . -67.3(4) ?
    N1 C12 C15 C20 . . . . -126.6(3) ?
    C13 C12 C15 C20 . . . . 112.0(3) ?
    C20 C15 C16 C17 . . . . -0.2(5) ?
    C12 C15 C16 C17 . . . . 179.1(3) ?
    C15 C16 C17 C18 . . . . -0.2(5) ?
    C16 C17 C18 C19 . . . . 0.4(6) ?
    C17 C18 C19 C20 . . . . 0.0(7) ?
    C18 C19 C20 C15 . . . . -0.4(6) ?
    C16 C15 C20 C19 . . . . 0.5(5) ?
    C12 C15 C20 C19 . . . . -178.8(3) ?
    C22 O4 C21 O3 . . . . -5.1(5) ?
    C22 O4 C21 C13 . . . . 175.1(2) ?
    C14 C13 C21 O3 . . . . 167.2(3) ?
    C12 C13 C21 O3 . . . . -9.1(4) ?
    C14 C13 C21 O4 . . . . -12.9(4) ?
    C12 C13 C21 O4 . . . . 170.8(2) ?
    C21 O4 C22 C23 . . . . -160.5(3) ?
loop_
    _geom_hbond_atom_site_label_D
    _geom_hbond_atom_site_label_H
    _geom_hbond_atom_site_label_A
    _geom_hbond_site_symmetry_A
    _geom_hbond_distance_DH
    _geom_hbond_distance_HA
    _geom_hbond_distance_DA
    _geom_hbond_angle_DHA
    C12 H12 O2 . 0.98 2.36 2.926(4) 116
    C19 H19 O3 3_477 0.93 2.50 3.219(5) 134
    C16 H16 S1 3_467 0.93 3.07 3.810(4) 138
    C3 H3 C16 2_674 0.93 2.84 3.542(5) 133
    C22 H22A C2 2_775 0.97 2.88 3.718(5) 145
_shelx_hkl_file
;
   0   0  -3 228.171 28.6082   3
   0   0   3 58.4359 21.6232   3
   0   0  -4 157583. 1808.13   3
   0   0   4 154845. 1808.24   3
   0   0  -5 203.020 41.4811   3
   0   0   5 62.5105 34.2772   3
   0   0   6 79086.8 1067.56   3
   0   0   7 108.160 50.3867   3
   0   0   8 51552.8 834.082   3
   0   0   9 199.557 74.4478   3
   0   0  10 118562. 1647.31   3
   0   0  11 318.537 80.4908   3
   0   0  12 6175.70 285.477   3
   0   0  13 75.5641 66.0036   3
   0   0  14 3342.77 228.607   3
   0   0  15-84.2325 111.437   3
   0   0  16 5904.37 324.510   3
   0   0  17 73.3157 69.3315   3
   0   0  18 5841.20 343.991   3
   0   0  19 24.0776 72.8983   3
   0   0  20 28.8523 80.3293   3
   0   0  21-36.8316 88.7884   3
   0   0 -21-203.494 137.023   2
   0   0 -22 33.2031 113.681   2
   0   0  22 147.378 99.4333   3
   0   0 -23-112.005 151.370   2
   0  -1   3 847.313 54.6904   3
   0   1  -3 841.182 60.9443   2
   0   1  -3 906.112 56.3190   3
   0  -1   4 112862. 1358.00   3
   0   1  -4 112504. 1355.02   3
   0   1  -5 43544.3 644.229   3
   0  -1   5 42331.8 638.871   3
   0   1   6-17.0129 36.2121   3
   0  -1   6 11.7989 29.8223   3
   0  -1   7 4471.99 181.363   3
   0   1   7 4298.52 186.335   3
   0  -1   8 54795.6 864.464   3
   0   1   8 53901.3 875.642   3
   0  -1   9 76446.4 1151.35   3
   0   1   9 77799.5 1166.17   3
   0  -1  10 822.812 115.387   3
   0   1  10 688.026 101.832   3
   0  -1  11 11395.5 372.963   3
   0   1  11 11410.6 379.637   3
   0   1  12 1819.84 160.212   3
   0  -1  12 1910.68 157.321   3
   0   1  13 6331.76 301.963   3
   0  -1  13 5634.63 284.594   3
   0   1  14 6249.62 313.530   3
   0  -1  14 6345.32 317.708   3
   0  -1  15 7331.38 356.066   3
   0   1  15 7728.62 361.749   3
   0  -1  16 830.620 139.588   3
   0   1  16 814.651 131.923   3
   0   1  17 7194.48 377.747   3
   0  -1  17 7504.34 383.946   3
   0   1  18 2335.88 228.833   3
   0  -1  18 2027.59 210.286   3
   0   1 -18 2236.08 253.718   2
   0   1  19 5295.01 345.943   3
   0   1 -19 4781.63 374.438   2
   0  -1  19 5360.59 342.011   3
   0  -1  20 1115.33 172.568   3
   0   1 -20 1130.68 207.661   2
   0   1  20 1225.93 182.980   3
   0  -1  21 1488.77 206.434   3
   0   1 -21 1337.88 226.017   2
   0   1  21 1264.66 189.844   3
   0   1 -22-115.722 122.467   2
   0   1  22 52.7545 83.7030   3
   0   1 -23 307.241 145.347   2
   0  -2   0 5616.17 145.043   2
   0  -2  -1 76507.2 917.230   2
   0  -2   1 77895.0 929.170   2
   0   2  -1 76013.0 856.253   1
   0   2  -1 71007.3 920.918   2
   0   2   1 71575.2 911.708   2
   0   2  -2 6.96990 25.2000   2
   0  -2   2-9.96015 21.4640   2
   0   2  -3 190375. 2266.83   2
   0  -2   3 201040. 2271.86   2
   0   2  -4 286.881 56.3856   2
   0   2  -4 206.056 35.9958   3
   0   2  -5 164712. 2026.99   2
   0   2  -6 75366.1 1104.34   2
   0   2  -7 278043. 3290.82   2
   0  -2   7 272845. 3205.42   3
   0   2  -8 122828. 1691.26   2
   0  -2   8 119228. 1604.67   3
   0  -2   9 6198.75 245.840   3
   0   2   9 6256.87 260.399   3
   0   2  -9 6388.89 282.747   2
   0  -2  10 25503.3 572.022   3
   0   2 -10 24552.8 626.540   2
   0   2  10 25588.0 587.105   3
   0  -2  11 21399.8 539.056   3
   0   2 -11 21283.6 594.949   2
   0   2  11 22095.2 563.363   3
   0   2 -12 371.982 90.9381   2
   0   2  12 415.962 94.6497   3
   0  -2  12 470.516 91.1558   3
   0   2 -13 186.599 70.5170   2
   0  -2  13 58.5097 59.6629   3
   0   2  13 24.0838 66.9807   3
   0   2 -14 2632.64 234.807   2
   0   2  14 2726.39 218.103   3
   0  -2  14 2651.71 209.011   3
   0   2  15 1254.48 174.028   3
   0  -2  15 1731.83 196.356   3
   0   2 -15 1405.03 203.416   2
   0   2  16 25503.8 728.385   3
   0   2 -16 25874.5 796.762   2
   0  -2  16 26210.0 716.188   3
   0  -2  17 151.660 100.552   3
   0   2 -17 148.364 98.6937   2
   0   2  17 32.4462 78.1624   3
   0   2  18 541.030 123.593   3
   0   2 -18 751.506 168.507   2
   0  -2  18 391.912 90.6219   3
   0   2  19-36.1888 99.7042   3
   0  -2  19-65.6864 100.539   3
   0   2 -19 122.347 112.697   2
   0   2  20 200.099 95.5883   3
   0   2 -20 272.591 103.354   2
   0  -2  20 282.514 115.485   3
   0   2  21 73.5967 92.5863   3
   0   2 -21 14.5393 111.697   2
   0   2 -22 136.392 114.690   2
   0   2  22 195.860 106.975   3
   0   2 -23 0.44268 128.112   2
   0   3   0 54.6923 31.0040   2
   0  -3   0 67.5937 17.8404   1
   0  -3   0 46.9155 22.9645   2
   0   3  -1 71769.0 855.055   1
   0  -3   1 73565.1 962.947   2
   0   3  -1 72615.8 960.934   2
   0   3   1 72038.1 952.299   2
   0  -3   1 71316.2 855.392   1
   0  -3  -1 73501.4 956.154   2
   0   3  -2 25485.0 453.474   2
   0  -3  -2 26220.7 448.918   2
   0   3  -2 25270.4 382.473   1
   0   3  -3 146329. 1800.06   2
   0   3  -4 43132.4 713.451   2
   0   3  -5 569.459 79.9206   2
   0   3  -6 10556.4 329.805   2
   0   3  -7 30174.3 635.284   2
   0   3  -8 50300.4 914.672   2
   0   3  -9 16058.3 478.291   2
   0   3 -10 13602.8 457.055   2
   0   3 -11 547.672 111.805   2
   0   3  11 1103.76 139.826   3
   0   3  12 15358.9 487.271   3
   0   3 -12 14884.3 521.552   2
   0   3 -13 1515.43 181.546   2
   0   3  13 1469.07 164.934   3
   0   3  14 5909.96 320.154   3
   0   3 -14 5722.24 353.283   2
   0   3  15 38729.2 907.764   3
   0   3 -15 36886.4 966.199   2
   0   3  16 3380.01 266.060   3
   0   3 -16 3233.53 290.377   2
   0   3 -17-129.971 122.339   2
   0   3  17-10.9871 83.6209   3
   0   3  18 336.865 107.410   3
   0   3 -18 152.779 88.9442   2
   0   3  19 159.751 79.2934   3
   0   3 -19 84.3943 116.627   2
   0   3  20 251.146 124.766   3
   0   3 -20 234.382 119.757   2
   0   3  21 173.039 100.642   3
   0   3 -21 17.8418 107.921   2
   0   3  22 717.432 165.071   3
   0   3 -22 693.328 197.893   2
   0   3 -23-29.1398 127.420   2
   0   4   0 28540.4 516.137   2
   0  -4   0 27905.8 399.135   1
   0   4  -1 333649. 3821.64   2
   0   4  -1 334164. 3660.43   1
   0  -4   1 341577. 3660.88   1
   0   4   1 336412. 3811.42   2
   0   4   2 45818.8 724.564   2
   0   4  -2 44983.9 732.663   2
   0   4  -2 45020.8 612.099   1
   0   4  -3 22762.1 474.629   2
   0   4  -3 22789.8 393.323   1
   0   4  -4 3296.31 174.455   2
   0   4  -5 14593.4 401.852   2
   0   4  -6 435.485 89.3986   2
   0   4  -7 14196.9 427.059   2
   0   4  -8 24159.1 602.484   2
   0   4  -9 149.060 69.7165   2
   0   4 -10 33338.1 781.439   2
   0   4 -11 12073.5 462.864   2
   0   4 -12 739.235 145.546   2
   0   4  13 1909.23 188.131   3
   0   4 -13 2007.48 203.050   2
   0   4  14 636.579 119.003   3
   0   4 -14 537.137 133.249   2
   0   4  15 9727.02 437.793   3
   0   4 -15 9157.72 463.957   2
   0   4  16 781.029 152.824   3
   0   4 -16 878.659 164.072   2
   0   4  17-4.21379 90.8919   3
   0   4 -17 24.0652 84.9004   2
   0   4  18 177.845 98.7369   3
   0   4 -18 115.183 101.873   2
   0   4  19 1174.66 174.781   3
   0   4 -19 1262.02 229.757   2
   0   4 -20 716.714 186.933   2
   0   4  20 646.875 150.722   3
   0   4 -21 1756.80 282.495   2
   0   4  21 932.850 180.771   3
   0   4  22-51.2944 92.9939   3
   0   4 -22-19.7061 110.147   2
   0   4 -23 1043.77 231.748   2
   0  -5   0 49.0823 18.9103   1
   0   5   0 66.1497 50.3884   2
   0  -5  -1 11639.3 238.020   1
   0   5   1 12164.6 333.503   2
   0  -5   1 11792.3 235.766   1
   0   5  -1 12589.3 344.732   2
   0   5  -1 11825.8 234.615   1
   0   5  -2 3464.84 180.483   2
   0   5  -2 3442.76 121.312   1
   0   5   2 3516.55 173.365   2
   0   5  -3 2888.99 119.177   1
   0   5  -3 3209.81 181.547   2
   0   5  -4 15263.4 417.373   2
   0   5  -5 150954. 2026.54   2
   0   5  -6 28345.8 645.776   2
   0   5  -7 857.671 125.119   2
   0   5  -8 123070. 1824.49   2
   0   5  -9 14446.7 483.036   2
   0   5 -10 19457.7 589.543   2
   0   5 -11 209.392 105.922   2
   0   5 -12 14755.5 555.045   2
   0   5 -13 318.848 131.392   2
   0   5 -14 156.127 122.312   2
   0   5 -15 13935.0 589.608   2
   0   5  15 14976.7 564.131   3
   0   5  16 10023.0 474.940   3
   0   5 -16 8886.57 482.373   2
   0   5 -17 9159.53 502.550   2
   0   5  17 8805.79 455.445   3
   0   5 -18 2781.51 300.524   2
   0   5  18 2878.79 279.107   3
   0   5  19 101.361 99.4006   3
   0   5 -19 193.656 129.383   2
   0   5 -20 631.885 177.715   2
   0   5  20 721.590 166.775   3
   0   5  21 380.192 133.441   3
   0   5 -21 517.477 180.778   2
   0   5 -22 711.898 209.003   2
   0   5  22 612.407 168.905   3
   0   5  23 129.815 114.219   3
   0  -6   0 12518.7 253.698   1
   0   6   0 11802.9 361.095   2
   0  -6   1 389.019 44.5551   1
   0   6  -1 400.335 74.5284   2
   0   6   1 323.482 68.0240   2
   0   6  -1 303.485 37.1788   1
   0  -6  -1 361.301 43.3794   1
   0   6  -2 122149. 1703.48   2
   0   6  -2 122525. 1485.91   1
   0   6  -3 48644.9 872.218   2
   0   6  -3 46923.2 690.996   1
   0   6  -4 41408.9 808.711   2
   0   6  -5 93235.0 1434.43   2
   0   6  -6 29916.9 699.077   2
   0   6  -7 16091.7 505.085   2
   0   6  -8 553.490 114.749   2
   0   6  -9 6339.11 329.610   2
   0   6 -10 19.2538 83.0995   2
   0   6 -11 4713.21 314.033   2
   0   6 -12 9020.29 432.403   2
   0   6 -13 60072.3 1275.73   2
   0   6 -14 9139.58 474.607   2
   0   6 -15 16019.0 646.487   2
   0   6 -16 362.719 163.617   2
   0   6  16 181.693 97.7927   3
   0   6  17 589.544 146.991   3
   0   6 -17 608.309 176.960   2
   0   6  18 53.7279 87.5435   3
   0   6 -18 108.685 108.570   2
   0   6 -19 713.032 179.434   2
   0   6  19 592.317 143.667   3
   0   6  20 626.183 167.049   3
   0   6 -20 399.857 161.911   2
   0   6 -21 1564.66 273.996   2
   0   6  21 923.730 181.554   3
   0   6 -22 973.193 236.984   2
   0   6  22 967.553 189.823   3
   0   6  23 204.221 128.924   3
   0  -7   0-10.6512 20.5746   1
   0   7   0-259.685 101.799   2
   0  -7  -1 23912.0 418.222   1
   0   7   1 24664.2 582.566   2
   0  -7   1 24646.0 420.128   1
   0   7  -1 24868.0 598.484   2
   0  -7  -2 35701.7 567.423   1
   0   7   2 36649.2 748.518   2
   0   7  -2 34808.7 552.146   1
   0   7  -2 35911.9 751.298   2
   0   7  -3 37834.4 786.758   2
   0   7  -4 82735.4 1347.82   2
   0   7  -5 1182.21 140.330   2
   0   7  -6 515.797 117.620   2
   0   7  -7 194.985 83.7189   2
   0   7  -8 238.942 99.5200   2
   0   7  -9 184.967 98.1729   2
   0   7 -10 317.475 108.089   2
   0   7 -11 65.4741 112.660   2
   0   7 -12 7474.92 406.638   2
   0   7 -13 3966.22 327.435   2
   0   7 -14 21402.9 754.312   2
   0   7 -15 35875.2 1022.58   2
   0   7 -16 86.6955 110.524   2
   0   7 -17 2116.34 277.071   2
   0   7  17 2899.55 281.392   3
   0   7 -18 601.226 161.527   2
   0   7  18 509.639 144.159   3
   0   7  19 779.805 166.634   3
   0   7 -19 671.472 172.336   2
   0   7 -20-194.480 137.811   2
   0   7  20-131.228 117.928   3
   0   7  21 847.709 181.510   3
   0   7 -21 565.364 189.207   2
   0   7  22 503.243 180.377   3
   0   7  23 483.688 179.372   3
   0   8   0 11.7744 63.6102   2
   0  -8   0-4.91051 21.2715   1
   0  -8   1 1165.35 80.8517   1
   0   8  -1 1202.82 146.231   2
   0   8   1 1178.76 139.312   2
   0  -8  -1 1304.62 86.1353   1
   0   8  -2 53727.7 1014.44   2
   0   8   2 53702.1 998.668   2
   0   8   3 3219.26 219.878   2
   0  -8  -3 3143.78 149.800   1
   0   8  -3 3108.78 219.896   2
   0   8  -4 1229.81 147.564   2
   0   8  -5 4622.21 278.779   2
   0   8  -6 1596.87 178.232   2
   0   8  -7 1725.31 192.848   2
   0   8  -8 7971.28 392.962   2
   0   8  -9 9093.51 424.528   2
   0   8 -10 3864.87 301.110   2
   0   8 -11 2847.80 260.107   2
   0   8 -12-50.0054 115.703   2
   0   8 -13 624.848 148.260   2
   0   8 -14 6854.64 434.386   2
   0   8 -15 232.630 133.955   2
   0   8 -16 4083.91 357.352   2
   0   8 -17 25.5187 115.950   2
   0   8  18 2460.40 280.590   3
   0   8 -18 2090.37 282.793   2
   0   8 -19-103.863 146.206   2
   0   8  19 150.526 102.811   3
   0   8  20-97.2200 141.315   3
   0   8 -20-17.6954 133.795   2
   0   8  21 336.786 141.138   3
   0   8  22 287.743 165.457   3
   0   9   0-20.4428 81.1565   2
   0  -9   0 30.1202 21.5125   1
   0   9   1-30.2523 78.5851   2
   0  -9  -1 173.387 39.9868   1
   0   9  -1 117.861 87.7639   2
   0   9  -2 6970.80 349.479   2
   0  -9  -2 6447.44 208.681   1
   0   9   2 6610.34 329.984   2
   0   9   3 6549.24 331.729   2
   0   9  -3 6616.59 345.469   2
   0  -9  -3 5989.89 212.408   1
   0  -9  -4 101.313 53.1043   1
   0   9  -4 16.0820 77.4662   2
   0   9  -5 18194.4 589.390   2
   0   9  -6 1202.02 178.657   2
   0   9  -7 3633.93 274.285   2
   0   9  -8 3401.21 277.898   2
   0   9  -9 19130.7 669.138   2
   0   9 -10 14466.8 586.082   2
   0   9 -11 190.001 103.195   2
   0   9 -12-31.2344 113.720   2
   0   9 -13 2571.10 265.054   2
   0   9 -14 669.170 161.887   2
   0   9 -15 113.619 94.9543   2
   0   9 -16 535.927 179.710   2
   0   9 -17 633.748 178.532   2
   0   9 -18 623.637 166.550   2
   0   9  19 339.596 133.874   3
   0   9 -19 635.059 190.553   2
   0   9  20-61.6869 148.869   3
   0   9  21-193.908 138.155   3
   0 -10   0 602.925 64.1690   1
   0  10   0 734.945 139.197   2
   0 -10  -1 612.366 64.9942   1
   0  10  -1 889.812 155.515   2
   0  10   1 702.317 136.252   2
   0  10  -2 1148.29 172.241   2
   0  10   2 1392.07 171.007   2
   0 -10  -2 1032.93 85.3872   1
   0  10   3-1.28433 77.2337   2
   0  10  -3 5.88936 82.0183   2
   0 -10  -3 24.7974 29.7741   1
   0 -10  -4 46.5361 42.5633   1
   0  10  -4 108.821 114.445   2
   0  10  -5 473.562 121.509   2
   0  10  -6 1163.84 178.316   2
   0  10  -7 3650.78 288.980   2
   0  10  -8 31.0275 90.1977   2
   0  10  -9 12563.8 560.075   2
   0  10 -10 14567.5 618.113   2
   0  10 -11 630.945 158.737   2
   0  10 -12 1036.38 190.637   2
   0  10 -13 2745.41 283.297   2
   0  10 -14 3273.31 330.280   2
   0  10 -15-94.2703 103.751   2
   0  10 -16 257.632 139.129   2
   0  10 -17 183.029 152.021   2
   0  10 -18 171.918 124.374   2
   0  10  20-193.709 137.414   3
   0  11   0 222.017 121.930   2
   0  11   1 222.244 112.710   2
   0  11  -1 169.009 116.997   2
   0  11   2 1875.41 204.785   2
   0  11  -2 2149.76 218.442   2
   0  11  -3 446.260 127.134   2
   0  11  -4 868.237 160.510   2
   0  11  -5 894.676 175.853   2
   0  11  -6 10804.4 504.790   2
   0  11  -7 2260.08 241.106   2
   0  11  -8 4514.15 338.700   2
   0  11  -9 4263.31 334.413   2
   0  11 -10 5834.45 400.430   2
   0  11 -11 37.7251 123.401   2
   0  11 -12 1178.91 224.367   2
   0  11 -13 1266.29 239.656   2
   0  11 -14 3213.68 338.356   2
   0  11 -15 485.514 176.055   2
   0  11 -16 1556.65 269.003   2
   0  11 -17 334.070 144.286   2
   0  12   0 8681.35 445.805   2
   0  12  -1 3056.75 276.925   2
   0  12   1 3401.86 283.629   2
   0  12  -2-28.7430 100.726   2
   0  12   2-362.910 150.469   2
   0  12  -3-90.3999 122.993   2
   0  12  -4 25.4239 102.694   2
   0  12  -5 11606.1 550.672   2
   0  12  -6 7423.93 446.625   2
   0  12  -7 24514.6 824.727   2
   0  12  -8 866.534 182.134   2
   0  12  -9 2847.88 280.992   2
   0  12 -10-50.0233 113.127   2
   0  12 -11-15.3919 120.678   2
   0  12 -12 1137.69 216.063   2
   0  12 -13 3258.94 334.329   2
   0  12 -14 271.392 159.129   2
   0  12 -15 471.074 182.881   2
   0  12 -16 187.720 146.527   2
   0  13   0-27.0246 116.003   2
   0  13  -1 2102.06 238.833   2
   0  13   1 2396.69 253.645   2
   0  13  -2 3845.87 310.884   2
   0  13   2 3750.10 322.344   2
   0  13  -3 181.674 97.8898   2
   0  13  -4-86.4799 122.886   2
   0  13  -5 280.948 151.625   2
   0  13  -6 7575.84 463.202   2
   0  13  -7 675.452 184.094   2
   0  13  -8 2821.59 295.195   2
   0  13  -9 2825.85 294.978   2
   0  13 -10 1469.78 254.091   2
   0  13 -11 1716.57 258.958   2
   0  13 -12 2206.51 290.475   2
   0  13 -13 524.812 176.186   2
   0  13 -14 1100.43 240.862   2
   0  14   0 8175.42 480.594   2
   0  14  -1 5677.97 398.038   2
   0  14   1 5881.01 407.406   2
   0  14   2 1426.50 224.760   2
   0  14  -2 1189.94 201.594   2
   0  14  -3 4847.08 374.985   2
   0  14  -4 55.0569 127.167   2
   0  14  -5 781.792 193.455   2
   0  14  -6 137.584 144.285   2
   0  14  -7 312.609 143.353   2
   0  14  -8 391.712 160.009   2
   0  14  -9 305.889 138.033   2
   0  14 -10 700.324 197.756   2
   0  14 -11 462.087 162.071   2
   0  14 -12 486.029 187.202   2
   0  15   0-64.6733 123.664   2
   0  15  -1 2261.32 278.698   2
   0  15   1 2530.33 284.429   2
   0  15  -2 405.290 143.701   2
   0  15  -3 707.282 191.122   2
   0  15  -4 436.343 155.624   2
   0  15  -5 184.864 123.085   2
   0  15  -6 908.458 208.458   2
   0  15  -7 2153.51 279.213   2
   0  15  -8 156.743 119.886   2
   0  15  -9 103.717 118.687   2
   0  15 -10 57.5981 150.053   2
   0  16   0 575.840 176.980   2
   0  16  -1-119.134 117.068   2
   0  16   1 42.5908 117.855   2
   0  16  -2 1264.96 225.173   2
   0  16  -3 126.574 118.665   2
   0  16  -4 323.402 141.678   2
   0  16  -5 650.877 212.998   2
   0  16  -6 354.825 180.857   2
   0  16  -7 637.513 212.006   2
   0  17   0 82.7428 134.125   2
   1   0  -2 6902.27 173.982   3
  -1   0   2 6476.90 168.324   3
   1   0  -2 7018.47 128.566   2
  -1   0   3 67947.4 905.902   3
   1   0  -3 68841.9 906.364   3
  -1   0   4 55318.5 810.008   3
   1   0   4 56223.9 681.966   3
   1   0   5 165301. 1893.04   3
  -1   0   5 170046. 2035.18   3
  -1   0   6 84518.9 1210.79   3
   1   0   6 86209.3 1074.91   3
   1   0   7 41992.8 639.339   3
  -1   0   7 42863.4 749.529   3
  -1   0   8 83139.2 1250.26   3
   1   0   8 83790.3 1128.72   3
   1   0   9 8615.78 265.284   3
  -1   0   9 8772.55 322.714   3
   1   0  10 47.3590 38.0542   3
  -1   0  10-5.97756 57.3544   3
  -1   0  11 13833.8 451.560   3
   1   0  11 14392.5 392.399   3
  -1   0  12 2325.90 184.882   3
   1   0  12 2271.27 157.032   3
   1   0  13 2995.23 189.841   3
  -1   0  13 3003.54 221.930   3
   1   0  14 10029.9 373.703   3
  -1   0  14 9950.69 418.823   3
   1   0  15 1979.23 170.637   3
  -1   0  15 2217.49 208.624   3
  -1   0  16 4414.03 303.058   3
   1   0  16 4419.94 268.866   3
  -1   0  17 720.486 141.352   3
   1   0  17 888.060 132.754   3
   1   0  18 1715.76 180.650   3
  -1   0  18 1517.13 198.222   3
   1   0 -19 807.102 162.671   2
  -1   0  19 771.693 155.892   3
   1   0  19 963.478 152.913   3
  -1   0  20 232.827 119.305   3
   1   0 -20-82.3840 127.728   2
   1   0 -21 55.0255 97.9465   2
  -1   0  21 222.034 116.156   3
  -1   0  22 181.635 110.559   3
   1   0 -22-125.842 119.805   2
   1   0 -23 215.811 122.753   2
  -1   0 -23 96.5103 108.167   2
  -1   0  23 271.993 121.182   3
   1   0 -24 75.5042 109.986   2
  -1   0  24-93.2685 117.995   3
   1   1 -24-10.3653 128.815   2
  -1   1  24 488.824 159.616   3
  -1   1  23-76.6238 110.841   3
   1   1 -23-159.227 151.686   2
   1   1 -22-72.5681 126.952   2
  -1   1  22 88.1818 87.2917   3
   1   1 -21 184.344 125.511   2
  -1   1  21 80.6406 87.2917   3
   1   1 -20 464.249 145.164   2
  -1   1  20 481.936 131.888   3
   1   1 -19 96.6311 100.936   2
  -1   1  19 139.211 112.463   3
   1  -1  19 204.552 93.0992   3
  -1   1  18 197.470 101.003   3
   1   1 -18 192.967 116.883   2
   1  -1  18 282.683 90.9949   3
  -1   1  17 4793.99 320.918   3
   1  -1  17 4698.72 278.440   3
   1   1 -17 4715.34 330.162   2
   1   1 -16-109.219 112.019   2
  -1   1  16 81.8011 87.5077   3
   1  -1  16 82.5481 57.9033   3
   1   1 -15 1704.54 194.288   2
  -1   1  15 1751.08 194.179   3
   1  -1  15 1712.26 167.168   3
   1  -1  14 16089.8 478.616   3
  -1   1  14 16988.3 559.332   3
   1   1 -14 15104.0 541.304   2
  -1   1  13 18382.5 567.920   3
   1  -1  13 17857.7 483.138   3
   1   1 -13 17121.2 554.513   2
  -1   1  12 1392.11 153.975   3
   1  -1  12 1450.10 134.294   3
   1  -1  11 11704.4 347.483   3
  -1   1  11 11335.3 405.528   3
   1  -1  10 21904.8 476.473   3
  -1   1  10 21127.8 551.032   3
   1  -1   9 105402. 1405.37   3
  -1   1   9 108020. 1554.72   3
   1   1  -8 101107. 1412.34   2
   1  -1   8 99845.1 1298.27   3
  -1   1   8 98243.9 1435.13   3
  -1   1   7 66461.5 1026.66   3
   1   1  -7 66682.1 1000.33   2
   1  -1   7 65808.1 900.925   3
   1   1  -6 4714.73 185.947   2
   1  -1   6 4549.32 144.983   3
  -1   1   6 4541.30 197.510   3
   1  -1   5 109276. 1283.16   3
  -1   1   5 109127. 1427.66   3
   1   1  -5 109182. 1384.36   2
  -1   1   4 104192. 1337.74   3
   1   1  -4 105000. 1293.42   2
   1   1  -3 138549. 1609.36   2
  -1   1   3 137273. 1664.61   3
   1   1  -3 140161. 1665.04   3
   1   1  -2 135850. 1551.89   2
   1   1  -2 137118. 1608.16   3
   1  -1   2 132402. 1603.22   1
   1   1  -1 97614.9 1010.09   3
   1   1  -1 98040.6 956.686   2
  -1  -1  -1 98905.3 965.127   1
  -1   1  -1 99919.2 1197.26   1
  -1  -1   1 100391. 1146.04   2
  -1  -1   2 133702. 1588.49   3
  -1   1  -2 136859. 1591.49   1
  -1  -1   2 135058. 1537.97   2
  -1  -1   3 142638. 1643.66   2
  -1  -1   3 140820. 1697.38   3
  -1  -1   4 105334. 1338.93   3
  -1   1  -4 104345. 1198.94   3
  -1  -1   5 111421. 1454.64   3
  -1   1  -5 113137. 1321.17   3
  -1  -1   6 4572.44 199.180   3
  -1   1  -6 4823.55 149.833   3
  -1   1  -7 66120.7 907.337   3
  -1  -1   7 67487.6 1028.40   3
   1   1   7 66880.7 934.118   3
   1   1   8 97060.6 1294.88   3
  -1  -1   8 97219.8 1406.86   3
   1   1   9 104136. 1406.28   3
  -1  -1   9 103667. 1511.85   3
   1   1  10 21597.4 486.839   3
  -1  -1  10 21677.1 552.210   3
  -1  -1  11 11757.0 413.058   3
   1   1  11 11938.8 359.376   3
  -1  -1  12 1668.40 163.019   3
   1   1  12 1399.22 133.759   3
   1   1  13 18554.0 507.084   3
  -1  -1  13 18252.4 559.850   3
   1   1  14 16127.4 486.407   3
  -1  -1  14 15295.4 535.855   3
   1   1  15 1718.20 169.350   3
  -1  -1  15 1544.06 188.938   3
   1   1  16 53.2245 65.3849   3
  -1  -1  16 114.095 84.6945   3
   1   1  17 5017.34 297.946   3
  -1  -1  17 5331.86 343.048   3
   1   1  18 415.089 102.559   3
  -1  -1  18 397.863 131.293   3
  -1  -1  19-12.5432 90.2510   3
   1   1  19 47.9030 74.7512   3
   1   1  20 523.309 121.927   3
  -1   1 -20 485.970 146.948   2
  -1  -1  20 702.904 153.743   3
  -1   1 -21 36.6412 117.798   2
  -1  -1  21 105.891 90.9247   3
   1  -1 -22-121.046 115.924   2
  -1   1 -22-191.011 153.715   2
  -1  -1  22 90.4118 94.8705   3
  -1  -1  23 164.567 103.001   3
   1  -1 -23-62.5048 138.611   2
  -1   1 -23-101.241 156.535   2
  -1  -1  24 582.697 177.353   3
   1  -1 -24 645.848 176.110   2
  -1   2  24 31.0730 113.083   3
  -1   2  23 513.570 166.494   3
   1   2 -23 385.324 138.689   2
  -1   2  22 73.6831 101.985   3
   1   2 -22 27.1062 107.195   2
  -1   2  21 374.096 124.169   3
   1   2 -21 161.649 104.509   2
  -1   2  20 710.276 155.446   3
   1   2 -20 641.653 173.241   2
   1   2 -19 1083.92 194.413   2
  -1   2  19 1264.64 189.438   3
  -1   2  18 79.8240 77.8578   3
   1   2 -18 16.6129 93.5958   2
  -1   2  17 685.180 140.252   3
   1   2 -17 701.820 152.408   2
   1  -2  17 748.179 116.246   3
   1  -2  16 2246.02 194.905   3
  -1   2  16 1964.67 207.655   3
   1   2 -16 2102.79 224.759   2
   1  -2  15 10795.4 400.213   3
   1   2 -15 10369.0 467.120   2
  -1   2  15 11603.1 478.269   3
   1   2 -14 5483.82 326.591   2
  -1   2  14 5689.64 324.819   3
   1  -2  14 5273.29 270.067   3
   1   2 -13 16282.7 547.927   2
   1  -2  13 16250.3 463.263   3
   1   2 -12 5688.05 305.407   2
  -1   2  12 6094.04 308.443   3
   1  -2  12 5969.57 260.367   3
   1   2 -11 10720.2 406.662   2
  -1   2  11 11682.2 422.136   3
   1  -2  11 11918.1 352.118   3
  -1   2  10 24252.8 606.720   3
   1  -2  10 24266.3 510.832   3
   1   2 -10 23788.6 596.438   2
  -1   2   9 115169. 1667.23   3
   1   2  -9 117487. 1664.39   2
   1   2  -8 7595.84 291.253   2
  -1   2   8 7782.79 293.541   3
  -1   2   7 7726.48 287.860   3
   1   2  -7 7811.04 274.665   2
   1   2  -6 25257.9 512.313   2
   1   2  -5 41988.4 681.325   2
   1   2  -4 23949.9 444.183   2
   1   2  -3 19392.2 362.807   2
   1  -2   3 18831.2 370.894   2
   1  -2   2 141161. 1680.84   1
   1  -2   2 141992. 1672.66   2
   1   2  -2 141625. 1663.39   2
  -1   2   1 184088. 2080.37   2
   1  -2   1 187794. 2141.27   1
  -1  -2  -1 191045. 2145.41   2
   1   2  -1 184195. 2127.10   2
  -1  -2  -1 182249. 2043.82   1
   1  -2   1 188348. 2120.30   2
  -1   2   0 286201. 3139.89   1
  -1   2   0 281031. 3092.99   2
   1  -2   0 282010. 3140.08   1
  -1  -2   0 291624. 3136.23   2
   1   2   0 283604. 3125.79   2
   1  -2   0 276291. 3089.38   2
   1  -2  -1 191804. 2146.00   2
  -1  -2   1 194472. 2193.74   2
  -1   2  -1 186310. 2177.63   2
  -1   2  -1 185696. 2198.28   1
  -1   2  -2 140093. 1662.31   2
  -1  -2   2 142648. 1660.29   2
   1  -2  -2 139645. 1606.71   2
  -1   2  -2 141370. 1672.48   1
  -1   2  -3 18924.7 372.408   1
  -1   2  -3 18143.3 364.839   2
  -1   2  -4 23538.7 457.306   2
  -1   2  -5 40406.0 696.266   2
  -1  -2   5 39479.2 685.331   3
  -1   2  -6 23780.1 514.142   2
  -1  -2   6 24219.8 506.320   3
  -1   2  -6 23836.8 417.062   3
  -1  -2   7 8427.42 288.147   3
  -1   2  -7 8028.47 293.655   2
  -1  -2   8 7395.18 283.028   3
  -1   2  -8 7776.39 306.087   2
  -1  -2   9 112228. 1606.66   3
  -1  -2  10 23919.8 597.874   3
   1   2  10 24866.8 547.643   3
   1   2  11 12039.9 376.822   3
  -1  -2  11 11375.5 407.692   3
  -1  -2  12 5995.79 304.694   3
   1   2  12 6100.41 275.578   3
   1   2  13 16571.5 484.188   3
  -1   2 -13 16242.3 566.181   2
  -1  -2  13 16047.8 526.464   3
  -1   2 -14 5321.66 341.493   2
   1   2  14 5092.00 280.521   3
  -1  -2  14 5104.25 305.608   3
  -1   2 -15 10594.7 490.694   2
   1   2  15 10692.0 412.758   3
  -1  -2  15 10330.9 452.713   3
   1   2  16 2128.28 198.838   3
  -1   2 -16 2041.07 222.465   2
  -1  -2  16 2424.11 231.667   3
   1   2  17 632.616 119.000   3
  -1   2 -17 532.406 153.293   2
  -1  -2  17 728.628 144.189   3
  -1  -2  18 14.3223 93.7548   3
   1   2  18 5.61960 66.0753   3
  -1   2 -18 21.0005 109.106   2
   1   2  19 1458.88 181.243   3
  -1  -2  19 1300.48 193.605   3
  -1   2 -19 1297.95 215.238   2
   1   2  20 637.513 133.325   3
  -1  -2  20 653.487 156.779   3
  -1   2 -20 531.814 161.372   2
  -1   2 -21 486.359 151.109   2
  -1  -2  21 368.916 128.780   3
  -1   2 -22 209.645 115.494   2
  -1  -2  22 145.174 111.611   3
  -1   2 -23 388.044 157.153   2
  -1   3  24-78.1374 121.517   3
  -1   3  23 35.5887 97.0769   3
   1   3 -23 245.307 153.431   2
   1   3 -22 6.32165 94.2512   2
  -1   3  22-113.414 95.5248   3
   1   3 -21-1.03067 103.721   2
  -1   3  21 184.984 115.483   3
  -1   3  20-108.486 101.951   3
   1   3 -20-70.8039 102.600   2
  -1   3  19 164.425 91.6065   3
   1   3 -19 253.514 131.780   2
  -1   3  18 1525.19 196.175   3
   1   3 -18 1318.62 193.117   2
   1   3 -17 2012.61 230.614   2
  -1   3  17 2197.95 225.493   3
  -1   3  16 6355.61 371.146   3
   1   3 -16 6111.01 383.215   2
   1   3 -15 1148.35 183.982   2
  -1   3  15 1347.37 186.074   3
   1   3 -14 10450.7 456.444   2
  -1   3  14 10058.7 444.886   3
  -1   3  13 3240.26 236.875   3
   1   3 -13 3181.11 246.452   2
  -1   3  12 951.058 136.480   3
   1   3 -12 857.863 127.071   2
  -1   3  11 5181.46 279.969   3
   1   3 -11 5083.06 282.570   2
  -1   3  10 25352.1 649.078   3
   1   3 -10 24725.1 636.906   2
   1   3  -9 23864.7 589.019   2
   1   3  -8 734.199 90.9465   2
   1   3  -7 7586.56 286.032   2
   1   3  -6 102737. 1424.01   2
   1   3  -5 84830.8 1202.97   2
   1   3  -4 35041.1 610.830   2
   1   3  -3 83967.9 1127.92   2
   1  -3   2 57317.9 810.342   1
   1   3  -2 58022.8 830.899   2
  -1   3   2 59203.6 792.360   2
  -1   3   1 53260.1 731.336   2
   1   3  -1 54545.5 775.714   2
   1  -3   1 53382.6 748.836   1
   1  -3   1 53873.1 760.414   2
  -1   3   0 425.347 51.4989   1
   1  -3   0 427.991 51.3803   2
  -1   3   0 481.519 56.4158   2
   1  -3   0 430.594 48.8171   1
   1  -3  -1 52294.7 744.810   1
  -1   3  -1 53437.7 744.180   1
  -1   3  -1 52430.8 748.377   2
   1   3   1 53294.3 774.360   2
   1  -3  -1 53973.3 730.610   2
  -1   3  -2 54847.1 808.957   2
   1  -3  -2 57618.0 771.834   2
  -1   3  -2 56199.6 792.737   1
  -1   3  -3 86110.4 1176.29   2
   1  -3  -3 88072.7 1120.44   2
  -1   3  -4 35180.9 625.311   2
  -1   3  -5 84236.0 1212.93   2
  -1   3  -6 99391.0 1414.75   2
  -1   3  -7 7089.16 288.290   2
  -1   3  -8 662.727 94.6913   2
  -1   3  -9 22243.4 591.128   2
  -1   3 -10 24743.5 652.978   2
  -1   3 -11 4562.61 278.937   2
  -1  -3  11 5023.43 271.460   3
  -1  -3  12 1101.48 136.255   3
  -1   3 -12 1089.69 149.484   2
   1   3  12 1291.71 137.176   3
  -1  -3  13 2926.01 221.122   3
   1   3  13 3176.01 212.768   3
  -1   3 -13 3177.67 245.436   2
  -1  -3  14 10219.4 433.128   3
  -1   3 -14 9774.28 458.830   2
   1   3  14 10438.6 408.514   3
  -1  -3  15 1548.34 198.189   3
  -1   3 -15 1242.30 195.744   2
   1   3  15 1553.26 171.741   3
   1   3  16 6634.06 346.890   3
  -1   3 -16 6098.04 389.588   2
  -1  -3  16 6602.09 378.902   3
  -1   3 -17 2511.80 260.373   2
   1   3  17 2494.22 223.340   3
  -1   3 -18 1241.99 198.261   2
   1   3  18 1375.28 173.010   3
   1   3  19 98.2658 85.7524   3
  -1   3 -19 83.8635 113.901   2
   1   3  20 137.731 111.950   3
  -1   3 -20-4.11369 111.430   2
  -1   3 -21-86.7357 108.164   2
  -1   3 -22 5.66442 128.828   2
  -1   3 -23 210.091 148.410   2
  -1   4  24 96.1884 96.2562   3
   1   4 -23 657.910 199.800   2
  -1   4  23 358.668 152.575   3
  -1   4  22 200.014 139.618   3
   1   4 -22 261.747 153.814   2
   1   4 -21 140.287 140.031   2
  -1   4  21 80.5952 118.183   3
  -1   4  20 471.928 149.212   3
   1   4 -20 799.585 177.762   2
   1   4 -19 1094.58 197.782   2
  -1   4  19 985.688 174.690   3
   1   4 -18 566.447 155.332   2
  -1   4  18 315.724 120.175   3
  -1   4  17 1107.70 172.247   3
   1   4 -17 691.407 156.262   2
  -1   4  16 3088.52 268.857   3
   1   4 -16 3268.42 296.852   2
   1   4 -15 14483.3 574.452   2
  -1   4  15 15498.2 580.874   3
   1   4 -14 1322.38 177.391   2
  -1   4  14 1665.52 193.101   3
   1   4 -13 3380.67 259.765   2
  -1   4  13 3344.33 253.566   3
  -1   4  12 12689.0 481.896   3
   1   4 -12 12320.0 480.980   2
   1   4 -11 6276.96 327.559   2
   1   4 -10 494.875 111.031   2
   1   4  -9 14206.8 452.811   2
   1   4  -8 54044.1 980.686   2
   1   4  -7 47899.0 880.793   2
   1   4  -6 48709.1 862.924   2
   1   4  -5 7067.10 266.426   2
   1   4  -4 3572.61 175.877   2
   1   4  -3 48834.6 795.337   2
  -1   4   2 31539.4 538.121   2
   1  -4   2 30994.1 528.608   1
   1   4  -2 30162.4 565.620   2
   1   4  -1 21293.7 439.707   2
  -1   4   1 20443.1 405.664   2
   1  -4   1 20626.5 393.956   1
   1  -4   0 69068.8 939.878   1
  -1   4   0 69698.3 973.211   2
   1   4   0 71332.5 1003.20   2
  -1   4   0 69188.2 945.392   1
   1   4   1 21463.1 446.283   2
  -1   4  -1 21235.5 427.347   2
   1  -4  -1 21056.6 401.394   1
  -1   4  -2 28979.9 537.758   2
  -1   4  -3 50480.4 812.467   2
  -1   4  -4 3466.24 178.581   2
  -1   4  -5 7366.58 278.442   2
  -1   4  -6 46707.8 859.332   2
  -1   4  -7 47361.8 891.235   2
  -1   4  -8 52601.0 997.435   2
  -1   4  -9 13965.9 469.375   2
  -1   4 -10 164.941 79.8526   2
  -1   4 -11 5807.09 327.987   2
  -1   4 -12 12326.6 488.293   2
  -1   4 -13 2926.87 249.753   2
  -1   4 -14 1318.28 186.334   2
   1   4  14 1508.42 154.607   3
  -1   4 -15 14025.0 583.595   2
   1   4  15 15755.3 535.422   3
   1   4  16 3726.82 270.119   3
  -1   4 -16 3056.94 286.733   2
   1   4  17 1036.56 151.369   3
  -1   4 -17 782.310 170.052   2
   1   4  18 400.055 97.6264   3
  -1   4 -18 464.953 157.563   2
  -1   4 -19 718.397 179.988   2
   1   4  19 888.310 159.236   3
   1   4  20 519.953 127.619   3
  -1   4 -20 346.198 170.840   2
  -1   4 -21 181.994 147.391   2
  -1   4 -22 389.191 197.623   2
  -1   5  23 324.529 147.743   3
  -1   5  22 695.523 177.050   3
   1   5 -22 929.570 231.139   2
   1   5 -21 1926.88 269.102   2
  -1   5  21 1905.05 250.301   3
   1   5 -20 417.869 163.754   2
  -1   5  20 470.755 144.802   3
  -1   5  19 1401.24 211.492   3
   1   5 -19 1889.84 254.931   2
  -1   5  18 199.718 106.257   3
   1   5 -18 574.597 168.461   2
  -1   5  17 1322.30 192.728   3
   1   5 -17 1687.70 235.057   2
   1   5 -16 1157.37 195.656   2
  -1   5  16 1005.10 168.003   3
  -1   5  15 5319.26 351.032   3
   1   5 -15 5435.56 373.250   2
   1   5 -14 3936.79 304.910   2
  -1   5  14 4897.35 328.717   3
   1   5 -13 40602.4 972.196   2
   1   5 -12 14070.8 527.934   2
   1   5 -11 4134.45 273.300   2
   1   5 -10 24531.2 672.985   2
   1   5  -9 1749.27 168.558   2
   1   5  -8 855.826 123.029   2
   1   5  -7 13981.1 441.318   2
   1   5  -6 23288.6 566.430   2
   1   5  -5 46725.0 847.619   2
   1   5  -4 3739.26 203.414   2
   1   5  -3 41480.3 754.293   2
   1   5  -2 9019.29 294.988   2
  -1   5   2 9007.10 272.769   2
   1  -5   2 8823.61 250.135   1
   1  -5   1 12379.1 298.524   1
  -1   5   1 12508.7 329.397   2
   1   5  -1 12184.6 349.195   2
   1   5   0 5902.18 233.133   2
  -1   5   0 6015.89 225.112   2
   1  -5   0 5604.14 189.865   1
   1  -5  -1 12437.6 304.379   1
   1   5   1 13091.1 359.075   2
  -1   5  -1 12316.0 337.506   2
  -1   5  -2 9038.89 294.406   2
   1   5   2 9631.64 309.052   2
  -1   5  -3 40516.3 733.630   2
  -1   5  -4 3674.71 199.434   2
  -1   5  -5 48626.2 880.544   2
  -1   5  -6 22279.1 564.742   2
  -1   5  -7 13734.7 447.372   2
  -1   5  -8 931.297 132.567   2
  -1   5  -9 2008.97 191.636   2
  -1   5 -10 26117.5 706.349   2
  -1   5 -11 4268.30 292.349   2
  -1   5 -12 14342.5 553.102   2
  -1   5 -13 40564.4 1002.81   2
  -1   5 -14 4494.38 344.762   2
   1   5  15 5275.65 321.090   3
  -1   5 -15 5054.67 364.679   2
   1   5  16 1363.68 182.381   3
  -1   5 -16 1059.35 198.233   2
   1   5  17 1380.92 184.040   3
  -1   5 -17 1583.50 235.635   2
  -1   5 -18 315.565 158.104   2
   1   5  18 84.0684 87.4315   3
  -1   5 -19 1554.46 244.163   2
   1   5  19 1331.57 187.620   3
  -1   5 -20 183.722 119.597   2
   1   5  20 243.551 112.363   3
  -1   5 -21 2266.92 310.331   2
  -1   5 -22 485.828 197.698   2
  -1   6  23 301.130 146.679   3
  -1   6  22 128.723 123.722   3
   1   6 -22-59.8941 109.357   2
  -1   6  21 241.973 144.104   3
   1   6 -21 327.631 158.012   2
   1   6 -20 42.1843 116.277   2
  -1   6  20-42.8098 89.9078   3
   1   6 -19-106.320 130.611   2
  -1   6  19-53.8248 96.1760   3
   1   6 -18 104.127 136.167   2
  -1   6  18 406.365 141.247   3
   1   6 -17 428.741 141.556   2
  -1   6  17 560.643 153.224   3
  -1   6  16 3378.89 297.123   3
   1   6 -16 3011.16 288.857   2
   1   6 -15 4298.49 333.217   2
  -1   6  15 4600.48 331.049   3
   1   6 -14 9070.92 462.467   2
   1   6 -13 7920.75 423.851   2
   1   6 -12 9460.08 448.043   2
   1   6 -11 8864.17 419.691   2
   1   6 -10 3367.62 250.820   2
   1   6  -9 6758.10 341.405   2
   1   6  -8 41190.9 888.468   2
   1   6  -7 21297.4 573.610   2
   1   6  -6 35051.5 759.439   2
   1   6  -5 14422.0 448.538   2
   1   6  -4 42131.8 818.136   2
   1   6  -3 7047.56 292.258   2
   1   6  -3 7181.62 165.817   1
   1   6  -2 44800.8 808.234   2
   1  -6   2 44101.8 700.115   1
  -1   6   2 44289.5 766.969   2
  -1   6   1 4921.39 217.408   2
   1  -6   1 4717.24 181.962   1
   1   6  -1 4515.53 223.634   2
  -1   6   0 129.514 51.0555   2
   1   6   0 213.361 70.9797   2
   1  -6   0 93.6858 30.4410   1
  -1   6  -1 4650.09 219.651   2
   1   6   1 4632.52 225.121   2
   1  -6  -1 4914.35 189.544   1
  -1   6  -2 44467.3 805.766   2
   1   6   2 45310.4 828.184   2
  -1   6  -3 7626.67 300.187   2
  -1   6  -4 42396.6 813.580   2
  -1   6  -5 13969.8 440.067   2
  -1   6  -6 36027.3 783.406   2
  -1   6  -7 20711.4 589.312   2
  -1   6  -8 43248.2 926.907   2
  -1   6  -9 6933.73 354.005   2
  -1   6 -10 2795.19 232.338   2
  -1   6 -11 8373.97 411.144   2
  -1   6 -12 10290.7 470.115   2
  -1   6 -13 8114.65 442.486   2
  -1   6 -14 8384.36 466.105   2
  -1   6 -15 4930.68 369.942   2
  -1   6 -16 3084.27 306.157   2
  -1   6 -17 875.456 187.804   2
   1   6  17 630.358 143.839   3
   1   6  18 228.747 106.745   3
  -1   6 -18 366.099 144.926   2
   1   6  19 130.777 98.7685   3
  -1   6 -19 168.399 116.029   2
  -1   6 -20 191.852 131.985   2
   1   6  20 185.551 110.237   3
  -1   6 -21 675.570 222.813   2
  -1   7  22 512.103 196.620   3
   1   7 -21 3125.37 357.720   2
  -1   7  21 2930.64 324.763   3
   1   7 -20 425.857 167.926   2
  -1   7  20 687.912 177.972   3
   1   7 -19 1648.57 248.117   2
  -1   7  19 2301.76 271.388   3
   1   7 -18 32.8754 105.070   2
  -1   7  18 370.607 134.429   3
  -1   7  17 312.006 145.120   3
   1   7 -17 214.582 139.452   2
   1   7 -16 480.099 147.728   2
  -1   7  16 363.760 134.415   3
   1   7 -15-17.0534 118.746   2
   1   7 -14 9878.27 495.130   2
   1   7 -13 672.696 153.070   2
   1   7 -12 2890.08 253.937   2
   1   7 -11 1886.45 201.201   2
   1   7 -10 2874.47 246.615   2
   1   7  -9 14035.2 514.709   2
   1   7  -8 1308.22 158.683   2
   1   7  -7 12716.9 465.535   2
   1   7  -6 14840.4 489.150   2
   1   7  -5 13660.8 457.149   2
   1   7  -4 13061.8 430.595   2
   1   7  -4 12366.0 263.619   1
   1   7  -3 12134.1 412.712   2
   1   7  -3 11575.4 224.467   1
  -1   7   3 12203.6 388.105   2
   1  -7   2 10382.5 295.252   1
  -1   7   2 10195.3 349.445   2
   1   7  -2 10769.2 376.866   2
  -1  -7  -2 9200.06 188.272   1
   1   7  -2 8449.22 162.731   1
  -1   7   1 2494.92 169.130   2
   1  -7   1 2251.96 129.738   1
   1   7  -1 2423.56 178.885   2
  -1  -7  -1 2075.15 64.3629   1
  -1   7   0 32276.6 681.605   2
   1  -7   0 31523.5 580.374   1
   1   7   0 31633.0 694.612   2
  -1   7  -1 2366.36 172.737   2
   1   7   1 2505.25 176.399   2
   1  -7  -1 2131.10 127.862   1
   1  -7  -2 9744.70 294.489   1
  -1   7  -2 10128.7 362.175   2
   1   7   2 9970.92 367.440   2
   1  -7  -3 12333.8 347.949   1
  -1   7  -3 12222.9 414.365   2
  -1   7  -4 12986.0 433.953   2
  -1   7  -5 13867.1 456.828   2
  -1   7  -6 13649.4 468.749   2
  -1   7  -7 13714.9 486.482   2
  -1   7  -8 1507.54 179.701   2
  -1   7  -9 14403.9 528.329   2
  -1   7 -10 2901.00 252.475   2
  -1   7 -11 1835.49 204.714   2
  -1   7 -12 2926.33 261.742   2
  -1   7 -13 853.498 177.809   2
  -1   7 -14 9494.22 510.205   2
  -1   7 -15 178.149 138.089   2
  -1   7 -16 327.184 149.709   2
  -1   7 -17 307.042 144.887   2
   1   7  18 330.868 124.192   3
  -1   7 -18 299.083 108.755   2
  -1   7 -19 1396.52 237.443   2
   1   7  19 1885.50 228.242   3
  -1   7 -20 732.383 192.639   2
   1   7  20 755.935 167.427   3
  -1   7 -21 2770.03 354.723   2
  -1   8  21 14.5498 113.859   3
   1   8 -20 234.881 155.099   2
  -1   8  20 174.486 146.224   3
  -1   8  19 149.834 108.495   3
   1   8 -19 648.087 194.369   2
   1   8 -18 657.125 183.733   2
  -1   8  18 558.027 163.149   3
   1   8 -17 224.429 149.543   2
  -1   8  17 337.442 115.919   3
   1   8 -16 171.428 120.632   2
   1   8 -15 314.702 148.904   2
   1   8 -14 1774.12 239.654   2
   1   8 -13 380.857 111.419   2
   1   8 -12 3388.85 274.907   2
   1   8 -11 3374.39 274.222   2
   1   8 -10 11613.6 494.492   2
   1   8  -9 2278.12 230.420   2
   1   8  -8 9623.01 429.905   2
   1   8  -7 9304.59 411.445   2
   1   8  -6 6793.90 341.350   2
   1   8  -5 2641.11 214.767   2
   1   8  -4 1480.06 166.221   2
   1   8  -4 1434.89 80.4566   1
   1   8  -3 10072.7 399.618   2
  -1   8   3 9679.78 368.742   2
   1   8  -3 8720.31 189.795   1
  -1   8   2 18495.1 515.100   2
   1  -8   2 18256.2 429.125   1
   1   8  -2 18411.5 547.625   2
   1  -8   1 9053.08 281.261   1
   1   8  -1 9824.12 377.859   2
  -1   8   1 8736.86 345.186   2
   1   8   0 24582.5 631.024   2
   1  -8   0 24198.7 505.899   1
  -1   8   0 25296.5 622.090   2
   1   8   1 9414.61 374.751   2
  -1   8  -1 9669.95 371.875   2
   1  -8  -1 8566.07 277.596   1
   1  -8  -2 17638.1 428.411   1
   1   8   2 18056.8 539.638   2
  -1   8  -2 17408.0 518.520   2
  -1   8  -3 9594.83 387.813   2
   1  -8  -3 9764.22 311.494   1
  -1   8  -4 1524.01 169.967   2
  -1   8  -5 2554.30 219.999   2
  -1   8  -6 7042.05 351.588   2
  -1   8  -7 9162.28 406.065   2
  -1   8  -8 8956.79 414.528   2
  -1   8  -9 2381.06 239.013   2
  -1   8 -10 11023.2 497.574   2
  -1   8 -11 3370.52 290.020   2
  -1   8 -12 3265.87 287.441   2
  -1   8 -13 394.287 117.372   2
  -1   8 -14 1735.17 243.333   2
  -1   8 -15 310.392 162.149   2
  -1   8 -16-15.4422 94.6470   2
  -1   8 -17 77.9346 133.948   2
  -1   8 -18 663.948 165.085   2
  -1   8 -19 448.462 159.337   2
   1   8  19 5.59815 92.5524   3
   1   8  20 191.319 105.078   3
  -1   8 -20 290.977 128.029   2
   1   8  21 135.945 102.662   3
   1   9 -20 349.989 154.017   2
  -1   9  20 379.475 156.883   3
   1   9 -19 41.6908 142.913   2
  -1   9  19 209.017 117.609   3
  -1   9  18 507.422 175.895   3
   1   9 -18 208.487 137.723   2
   1   9 -17 898.788 193.837   2
   1   9 -16 1360.48 226.385   2
   1   9 -15 352.682 147.919   2
   1   9 -14 1608.70 238.389   2
   1   9 -13 786.959 160.584   2
   1   9 -12 2122.45 230.149   2
   1   9 -11 6453.50 394.865   2
   1   9 -10 15140.8 597.066   2
   1   9  -9 17260.4 631.415   2
   1   9  -8 6436.38 365.509   2
   1   9  -7 13997.1 536.377   2
   1   9  -6 2381.70 231.638   2
   1   9  -5 623.679 126.958   2
   1   9  -4 11712.9 466.603   2
  -1   9   3 1949.68 176.784   2
  -1  -9  -3 1633.12 87.1380   1
   1   9  -2 25604.2 692.274   2
  -1   9   2 24600.4 654.807   2
  -1  -9  -2 23327.1 366.328   1
   1  -9   2 25544.0 539.840   1
  -1  -9  -1 756.944 39.7030   1
   1  -9   1 963.101 97.8709   1
   1   9  -1 1085.17 147.780   2
  -1   9   1 1026.11 137.489   2
   1   9   0 1613.86 169.183   2
  -1   9   0 1903.67 185.019   2
   1  -9   0 1563.17 119.468   1
   1  -9  -1 967.768 97.9895   1
  -1   9  -1 1076.00 144.512   2
   1   9   1 1041.19 143.912   2
   1   9   2 25295.2 683.983   2
  -1   9  -2 26129.3 688.401   2
   1  -9  -2 23883.1 531.107   1
   1  -9  -3 1727.63 135.891   1
  -1   9  -3 2052.36 199.135   2
  -1   9  -4 11665.8 451.731   2
   1  -9  -4 10904.7 352.965   1
  -1   9  -5 783.274 133.944   2
  -1   9  -6 2579.00 233.520   2
  -1   9  -7 13461.9 531.067   2
  -1   9  -8 6316.24 365.315   2
  -1   9  -9 16323.4 605.982   2
  -1   9 -10 15275.2 597.403   2
  -1   9 -11 6695.92 413.798   2
  -1   9 -12 2338.61 251.759   2
  -1   9 -13 511.984 147.884   2
  -1   9 -14 1828.66 253.197   2
  -1   9 -15 65.9055 146.426   2
  -1   9 -16 992.540 217.225   2
  -1   9 -17 639.879 184.544   2
  -1   9 -18 332.210 154.627   2
  -1   9 -19-17.7867 127.855   2
   1   9  20 327.492 133.220   3
   1   9  21 466.544 160.364   3
  -1  10  19 1099.05 229.966   3
   1  10 -19 577.606 179.546   2
   1  10 -18 1071.04 223.704   2
   1  10 -17 1012.11 210.929   2
   1  10 -16 521.734 178.227   2
   1  10 -15 1170.89 220.969   2
   1  10 -14 1350.44 223.220   2
   1  10 -13 700.696 175.892   2
   1  10 -12 1271.18 195.839   2
   1  10 -11 3411.63 302.898   2
   1  10 -10 1003.00 178.929   2
   1  10  -9 167.533 103.520   2
   1  10  -8 8238.60 431.751   2
   1  10  -7 1658.62 198.438   2
   1  10  -6 5694.64 349.290   2
   1  10  -5 6678.20 378.936   2
   1  10  -4 3171.33 253.416   2
  -1 -10  -4 2857.57 130.494   1
  -1  10   3 7596.76 366.982   2
   1  10  -3 7772.05 392.686   2
   1 -10   2 3827.56 198.656   1
   1  10  -2 4318.54 294.426   2
  -1  10   2 4074.13 270.401   2
  -1  10   1 7405.35 357.659   2
   1  10  -1 7187.41 370.027   2
   1 -10   1 6797.70 260.798   1
   1  10   0 321.457 101.398   2
   1 -10   0 235.336 51.1283   1
  -1  10   0 337.678 110.454   2
   1 -10  -1 6862.70 264.320   1
  -1  10  -1 7119.06 363.566   2
   1  10   1 7427.64 374.000   2
   1 -10  -2 3991.08 202.176   1
   1  10   2 4334.50 290.658   2
  -1  10  -2 4191.23 283.503   2
   1 -10  -3 6917.91 277.116   1
  -1  10  -3 7847.79 384.191   2
  -1  10  -4 2845.74 247.544   2
   1 -10  -4 2896.44 183.713   1
  -1  10  -5 6105.42 357.670   2
   1 -10  -5 6430.84 284.449   1
  -1  10  -6 6032.29 361.546   2
  -1  10  -7 2080.50 237.650   2
  -1  10  -8 9173.83 462.845   2
  -1  10  -9 341.418 159.515   2
  -1  10 -10 1421.40 217.615   2
  -1  10 -11 3605.14 318.561   2
  -1  10 -12 1296.94 216.009   2
  -1  10 -13 585.021 155.289   2
  -1  10 -14 1554.04 242.275   2
  -1  10 -15 995.124 201.268   2
  -1  10 -16 118.210 118.151   2
  -1  10 -17 1227.05 247.622   2
  -1  10 -18 700.753 202.203   2
   1  10  20 56.1432 105.798   3
   1  11 -17 586.416 195.189   2
   1  11 -16 2826.55 327.069   2
   1  11 -15 2331.30 296.235   2
   1  11 -14 2242.91 285.434   2
   1  11 -13 1952.87 266.071   2
   1  11 -12 370.915 128.640   2
   1  11 -11 818.688 187.264   2
   1  11 -10 834.324 165.762   2
   1  11  -9 3258.95 297.209   2
   1  11  -8 5519.50 374.586   2
   1  11  -7 512.160 155.919   2
   1  11  -6 9656.02 482.269   2
   1  11  -5 12470.9 546.799   2
   1  11  -4 16168.3 610.873   2
  -1  11   3 6985.44 373.474   2
   1  11  -3 7079.88 395.267   2
  -1  11   2 19008.4 630.669   2
   1  11  -2 19981.8 667.721   2
  -1  11   1 1786.53 188.569   2
   1  11  -1 1757.52 210.676   2
   1 -11   1 1485.11 123.931   1
  -1  11   0 55465.6 1167.30   2
   1  11   0 56843.5 1203.29   2
   1 -11   0 54646.0 929.878   1
   1  11   1 1848.85 213.650   2
  -1  11  -1 1933.63 217.162   2
   1 -11  -1 1418.93 120.576   1
   1 -11  -2 18974.0 482.984   1
  -1  11  -2 19129.9 640.977   2
   1  11   2 20722.9 674.406   2
   1 -11  -3 6885.76 279.906   1
  -1  11  -3 7422.31 395.379   2
  -1  11  -4 16088.3 599.411   2
   1 -11  -4 15112.2 447.373   1
   1 -11  -5 12032.3 404.007   1
  -1  11  -5 12434.3 534.314   2
   1 -11  -6 8310.70 341.825   1
  -1  11  -6 9819.05 476.251   2
  -1  11  -7 733.486 173.116   2
  -1  11  -8 5976.59 387.690   2
  -1  11  -9 3205.17 294.567   2
  -1  11 -10 1134.53 204.299   2
  -1  11 -11 642.903 167.150   2
  -1  11 -12 399.287 152.582   2
  -1  11 -13 1825.80 262.001   2
  -1  11 -14 3184.95 334.034   2
  -1  11 -15 2766.78 326.815   2
  -1  11 -16 3034.81 331.693   2
  -1  11 -17 440.488 199.544   2
   1  12 -16 832.524 217.796   2
   1  12 -15-6.69829 124.545   2
   1  12 -14 2911.03 332.825   2
   1  12 -13 518.557 152.864   2
   1  12 -12 522.826 169.964   2
   1  12 -11 31.3755 104.620   2
   1  12 -10 2361.98 283.396   2
   1  12  -9 310.156 129.890   2
   1  12  -8 1803.85 246.781   2
   1  12  -7 303.286 126.670   2
   1  12  -6 3670.13 318.139   2
   1  12  -5 9619.76 497.455   2
   1  12  -4 6096.43 389.568   2
   1  12  -3 6542.80 398.564   2
  -1  12   2 8902.80 440.504   2
   1  12  -2 9491.03 475.733   2
  -1  12   1 37607.5 968.705   2
   1  12  -1 37836.3 989.816   2
   1  12   0 336.491 145.821   2
  -1  12   0 171.615 109.954   2
   1  12   1 36262.6 981.157   2
  -1  12  -1 37417.6 963.802   2
   1  12   2 9664.26 481.833   2
  -1  12  -2 9089.73 463.063   2
  -1  12  -3 6779.22 397.711   2
  -1  12  -4 6205.40 387.961   2
  -1  12  -5 9342.46 487.356   2
  -1  12  -6 4200.10 336.948   2
  -1  12  -7 566.041 147.637   2
  -1  12  -8 1400.32 209.680   2
  -1  12  -9 437.808 151.862   2
  -1  12 -10 2082.61 261.267   2
  -1  12 -11 143.311 144.098   2
  -1  12 -12 519.325 163.324   2
  -1  12 -13 913.131 219.026   2
  -1  12 -14 3061.66 349.423   2
  -1  12 -15 175.972 138.134   2
  -1  12 -16 507.189 193.803   2
   1  13 -14 491.911 167.226   2
   1  13 -13 983.290 200.919   2
   1  13 -12 327.522 159.347   2
   1  13 -11 1919.85 268.233   2
   1  13 -10-75.3486 139.842   2
   1  13  -9 967.678 185.475   2
   1  13  -8 1334.44 224.486   2
   1  13  -7 1783.36 252.810   2
   1  13  -6 3240.92 316.713   2
   1  13  -5 1176.15 192.642   2
   1  13  -4 1619.12 235.617   2
   1  13  -3 8143.33 468.072   2
  -1  13   2 5979.01 390.360   2
   1  13  -2 5383.05 375.669   2
   1  13  -1 6658.43 413.287   2
  -1  13   1 5980.00 383.748   2
  -1  13   0 416.438 119.645   2
   1  13   0 407.830 114.225   2
  -1  13  -1 6211.75 391.274   2
   1  13   1 6380.36 408.959   2
  -1  13  -2 6214.82 405.038   2
  -1  13  -3 8652.97 470.965   2
  -1  13  -4 1442.30 213.263   2
  -1  13  -5 965.021 184.565   2
  -1  13  -6 3070.01 308.022   2
  -1  13  -7 1930.15 257.844   2
  -1  13  -8 1279.57 216.029   2
  -1  13  -9 1216.14 209.323   2
  -1  13 -10 203.105 129.394   2
  -1  13 -11 2176.37 281.381   2
  -1  13 -12 457.771 169.794   2
  -1  13 -13 993.400 220.072   2
  -1  13 -14 568.624 177.723   2
   1  14 -12 322.361 169.664   2
   1  14 -11 979.061 201.517   2
   1  14 -10 937.805 225.577   2
   1  14  -9 2060.33 276.074   2
   1  14  -8 673.162 176.290   2
   1  14  -7 2132.66 286.388   2
   1  14  -6 1902.42 271.036   2
   1  14  -5 3743.49 344.059   2
   1  14  -4 3788.29 332.514   2
   1  14  -3 125.903 145.550   2
  -1  14   2 5059.30 381.944   2
   1  14  -2 4200.46 350.597   2
  -1  14   1 1162.02 200.336   2
   1  14  -1 1133.92 200.925   2
  -1  14   0 12.2971 119.202   2
   1  14   0-158.458 135.999   2
   1  14   1 1342.36 211.255   2
  -1  14  -1 1225.82 197.860   2
  -1  14  -2 4793.08 371.841   2
  -1  14  -3 489.759 167.763   2
  -1  14  -4 3423.62 326.082   2
  -1  14  -5 3237.52 314.844   2
  -1  14  -6 1875.75 263.805   2
  -1  14  -7 2326.88 289.545   2
  -1  14  -8 602.682 190.117   2
  -1  14  -9 2887.75 321.256   2
  -1  14 -10 1099.20 220.082   2
  -1  14 -11 810.105 200.972   2
  -1  14 -12 448.344 183.525   2
   1  15 -10 61.9554 133.950   2
   1  15  -9 1401.39 242.268   2
   1  15  -8 161.631 109.007   2
   1  15  -7 1508.44 243.583   2
   1  15  -6 235.865 139.912   2
   1  15  -5 401.178 155.568   2
   1  15  -4 634.518 163.497   2
   1  15  -3 1039.32 202.702   2
   1  15  -2 520.239 138.028   2
  -1  15   1 1626.36 228.742   2
   1  15  -1 2058.49 282.260   2
   1  15   0-64.1321 114.535   2
  -1  15   0-196.987 142.753   2
  -1  15  -1 1740.74 230.505   2
   1  15   1 1922.52 255.675   2
  -1  15  -2 500.537 130.512   2
  -1  15  -3 1889.45 256.880   2
  -1  15  -4 1880.70 271.457   2
  -1  15  -5 451.036 184.694   2
  -1  15  -6 58.2768 121.778   2
  -1  15  -7 1337.99 244.651   2
  -1  15  -8 461.083 171.628   2
  -1  15  -9 758.666 187.249   2
  -1  15 -10 98.3218 116.476   2
   1  16  -6 3864.01 383.921   2
   1  16  -5 148.658 136.968   2
   1  16  -4 2244.33 286.714   2
   1  16  -3 451.715 154.594   2
   1  16  -2 1960.40 269.811   2
  -1  16   1 968.970 198.343   2
   1  16  -1 656.371 174.488   2
  -1  16   0 29.2299 130.220   2
   1  16   0 255.103 158.517   2
  -1  16  -1 524.750 168.366   2
  -1  16  -2 1572.92 243.706   2
  -1  16  -3 763.122 189.914   2
  -1  16  -4 2670.64 332.644   2
  -1  16  -5 1240.14 262.314   2
  -1  16  -6 4444.54 401.332   2
  -1  16  -7-97.8153 115.557   2
  -1  17   0 3707.63 369.892   2
  -1  17  -1 159.646 129.448   2
  -1  17  -2 1779.24 264.309   2
  -2   0   0 486.218 45.6599   3
   2   0   0 451.674 45.1328   3
   2   0   0 643.869 67.3066   1
  -2   0   0 730.268 73.9918   1
  -2   0   1 89918.0 1123.09   3
   2   0   1 90374.7 1153.76   1
  -2   0  -1 91957.6 1156.45   1
   2   0  -1 90268.0 1124.67   3
   2   0  -1 87821.2 1149.02   1
   2   0   1 89297.6 1045.98   3
  -2   0  -1 88309.3 1043.29   3
  -2   0   2 430251. 4742.41   3
   2   0  -2 436070. 4749.07   3
   2   0   2 423235. 4757.19   1
  -2   0   3 83214.9 1145.04   3
   2   0  -3 84460.0 976.517   2
   2   0  -4 79272.0 978.912   2
  -2   0   4 82159.0 1133.08   3
   2   0  -5 8717.67 216.403   2
  -2   0   5 9268.02 294.181   3
  -2   0   6 30494.3 612.634   3
   2   0   6 29193.9 405.921   3
  -2   0   7 179.311 65.0992   3
   2   0   7 223.378 34.4365   3
   2   0   8 16026.0 309.153   3
  -2   0   8 15793.4 458.683   3
   2   0   9 25651.5 450.086   3
  -2   0   9 24858.2 624.330   3
   2   0  10 16119.7 359.030   3
  -2   0  10 16767.5 508.442   3
   2   0  11 132.774 46.5907   3
  -2   0  11 69.9188 66.6209   3
  -2   0  12-116.488 90.3525   3
   2   0  12-16.3289 43.7952   3
  -2   0  13 223.498 83.2050   3
   2   0  13 370.702 65.9135   3
  -2   0  14 8186.44 404.574   3
   2   0  14 8543.43 310.255   3
  -2   0  15 299.343 119.397   3
   2   0 -15 139.767 93.1203   2
   2   0  15 93.5144 56.9429   3
   2   0 -16 10067.8 458.607   2
   2   0  16 10606.3 379.440   3
  -2   0  16 10338.5 486.382   3
  -2   0  17 224.884 89.5942   3
   2   0 -17 50.9626 86.9738   2
   2   0 -18 2369.21 243.860   2
  -2   0  18 2588.81 255.923   3
  -2   0  19 246.024 128.443   3
   2   0 -19 411.438 132.159   2
  -2   0  20 1486.45 220.687   3
   2   0 -20 1268.02 209.912   2
  -2   0  21-66.3833 110.201   3
   2   0 -21-55.6630 106.597   2
  -2   0  22 92.6599 110.875   3
   2   0 -22 222.080 118.198   2
   2   0 -23 70.1222 114.665   2
  -2   0 -23 217.308 116.721   2
  -2   0  23 200.627 114.768   3
  -2   0  24-55.9718 106.940   3
   2   0 -24 88.2009 120.562   2
   2   1 -24 235.243 148.176   2
  -2   1  24 246.410 153.705   3
  -2   1  23 286.284 129.411   3
   2   1 -23 235.522 140.008   2
  -2   1  22 1239.85 209.196   3
   2   1 -22 1057.58 205.250   2
  -2   1  21 889.875 179.509   3
   2   1 -21 605.752 150.682   2
   2   1 -20 111.983 101.127   2
  -2   1  20 65.0896 100.716   3
  -2   1  19 954.761 180.816   3
   2   1 -19 764.183 163.629   2
  -2   1  18 292.684 120.738   3
   2   1 -18 226.239 103.203   2
   2   1 -17 2456.30 237.396   2
  -2   1  17 2247.85 238.390   3
   2  -1  16 589.300 97.5315   3
  -2   1  16 351.720 111.626   3
   2   1 -16 295.746 102.029   2
  -2   1  15 15496.6 581.380   3
   2  -1  15 16169.4 454.442   3
   2   1 -15 15454.4 554.885   2
  -2   1  14 17261.4 607.818   3
   2   1 -14 17689.9 570.352   2
   2  -1  14 17300.9 452.050   3
  -2   1  13 955.782 155.353   3
   2  -1  13 922.497 102.415   3
   2   1 -13 754.684 137.111   2
   2   1 -12 6680.19 311.246   2
  -2   1  12 6178.60 335.036   3
   2  -1  12 6886.00 243.951   3
   2   1 -11 3826.61 223.538   2
  -2   1  11 4147.08 256.852   3
   2  -1  11 4052.15 174.225   3
   2   1 -10 11364.6 380.128   2
   2  -1  10 11231.5 284.699   3
  -2   1  10 12069.2 425.316   3
   2   1  -9 7114.41 279.267   2
   2  -1   9 7496.85 206.188   3
  -2   1   9 7047.68 322.087   3
   2  -1   8 9177.95 213.408   3
   2   1  -8 9120.03 297.545   2
  -2   1   8 9493.86 347.764   3
   2   1  -7 6818.72 240.462   2
  -2   1   7 7391.83 290.575   3
  -2   1   6 2575.87 165.362   3
   2   1  -6 2490.25 132.212   2
   2   1  -5 18162.7 365.039   2
  -2   1   5 18716.2 441.292   3
  -2   1   4 8636.65 265.930   3
   2   1  -4 8251.15 205.675   2
   2  -1   3 6906.91 226.717   1
  -2   1   3 6471.80 216.731   3
   2   1  -3 6724.07 161.969   2
   2  -1   2 126754. 1583.22   1
  -2  -1  -2 125543. 1533.48   1
  -2   1   2 125095. 1551.75   3
   2   1  -2 125513. 1434.79   2
  -2   1   1 611756. 6647.70   3
   2   1  -1 611487. 6559.45   2
   2  -1   1 603776. 6711.17   1
  -2  -1  -1 621076. 6649.59   1
   2   1  -1 606920. 6644.39   1
   2   1   0 303507. 3250.68   3
  -2  -1   0 306789. 3265.45   1
   2   1   0 298662. 3256.87   1
   2  -1   0 294914. 3324.04   1
  -2   1   0 290421. 3220.06   3
  -2  -1   0 286698. 3192.62   2
  -2   1   0 283853. 3137.08   2
  -2  -1   1 628726. 6626.87   3
   2   1   1 610462. 6609.48   1
  -2   1  -1 609105. 6516.64   3
  -2  -1   1 606135. 6516.52   2
   2  -1  -1 605996. 6662.43   1
   2   1   2 127056. 1559.95   1
  -2  -1   2 128953. 1463.92   2
  -2  -1   2 126531. 1576.67   3
  -2  -1   3 7069.58 231.116   3
  -2  -1   3 7215.56 173.853   2
  -2  -1   4 8612.33 268.277   3
  -2  -1   4 8498.41 207.353   2
  -2  -1   5 18725.8 444.166   3
  -2  -1   6 2953.02 172.185   3
  -2  -1   7 6999.36 284.116   3
   2   1   8 8962.08 233.890   3
  -2  -1   8 9093.06 343.033   3
  -2  -1   9 7240.29 318.434   3
   2   1   9 7130.65 220.884   3
   2   1  10 10752.3 298.131   3
  -2  -1  10 11244.4 417.165   3
  -2  -1  11 4081.44 251.857   3
   2   1  11 4189.38 187.850   3
   2   1  12 6802.43 256.842   3
  -2  -1  12 6799.89 346.660   3
   2   1  13 693.436 99.4302   3
  -2  -1  13 804.218 138.752   3
  -2  -1  14 17057.8 588.001   3
   2   1  14 17236.4 470.396   3
  -2  -1  15 14944.4 578.414   3
   2   1  15 15948.9 468.990   3
   2   1  16 505.140 97.6983   3
  -2  -1  16 283.738 111.071   3
  -2  -1  17 2398.90 252.545   3
   2   1  17 2682.33 201.429   3
  -2  -1  18 158.925 109.753   3
  -2  -1  19 911.690 170.883   3
  -2  -1  20 177.476 100.294   3
   2  -1 -20 69.4895 88.0805   2
  -2   1 -21 664.904 167.294   2
  -2  -1  21 803.259 189.926   3
   2  -1 -21 727.978 162.069   2
  -2  -1  22 1238.88 210.788   3
   2  -1 -22 1040.40 195.846   2
  -2   1 -22 870.609 207.061   2
  -2  -1  23 149.873 99.4635   3
   2  -1 -23 308.857 135.114   2
   2  -1 -24-95.1895 108.331   2
  -2  -1  24 31.2162 97.6242   3
   2   2 -24 36.0802 96.6917   2
  -2   2  24-116.233 122.010   3
  -2   2  23 444.775 161.467   3
   2   2 -23 334.301 157.396   2
  -2   2  22-63.7502 115.082   3
   2   2 -22-59.3299 119.981   2
   2   2 -21 634.040 175.588   2
  -2   2  21 677.531 155.284   3
  -2   2  20 916.482 185.908   3
   2   2 -20 979.267 184.572   2
  -2   2  19 1149.46 201.120   3
   2   2 -19 1242.11 195.573   2
   2   2 -18 2070.04 236.252   2
  -2   2  18 2324.80 254.126   3
  -2   2  17 8218.38 449.391   3
   2   2 -17 7340.01 412.071   2
  -2   2  16 3344.72 285.849   3
   2   2 -16 3635.08 287.889   2
   2   2 -15 753.502 132.637   2
  -2   2  15 816.010 147.254   3
   2   2 -14 7994.50 385.455   2
  -2   2  14 8736.19 424.550   3
   2   2 -13 14220.4 494.751   2
  -2   2  13 15113.2 543.813   3
  -2   2  12 4279.63 283.561   3
   2   2 -12 4248.40 259.971   2
  -2   2  11 19182.8 574.357   3
   2   2 -11 17941.6 516.538   2
   2   2 -10 19171.8 527.662   2
  -2   2  10 20792.4 582.737   3
  -2   2   9 9678.98 372.402   3
   2   2  -9 9876.96 339.070   2
  -2   2   8 10996.8 378.219   3
   2   2  -8 9936.31 328.376   2
  -2   2   7 4197.87 221.697   3
   2   2  -7 4253.35 199.307   2
  -2   2   6 21426.8 508.803   3
   2   2  -6 21134.5 450.041   2
  -2   2   5 10492.8 323.519   3
   2   2  -5 10370.7 279.703   2
   2   2  -4 2223.43 116.458   2
   2  -2   3 4987.75 200.509   1
   2   2  -3 5003.44 163.337   2
  -2  -2  -2 32842.1 509.084   1
   2   2  -2 32576.5 503.349   2
   2  -2   2 32558.0 580.457   1
   2  -2   1 993299. 10466.1   2
  -2  -2  -1 999999. 10519.4   2
  -2  -2   0 713921. 7735.68   2
   2  -2   0 710585. 7825.66   1
  -2  -2   0 720769. 7700.94   1
   2  -2   0 726140. 7670.05   2
  -2  -2   1 956581. 10114.7   2
   2  -2  -1 932519. 10219.5   1
   2  -2  -2 32038.3 426.869   2
  -2   2  -2 31603.2 509.886   2
   2  -2  -3 4750.45 122.660   2
  -2  -2   3 4804.72 161.609   2
  -2   2  -3 4610.52 174.309   2
  -2   2  -4 2383.00 134.014   2
  -2  -2   4 2467.20 145.136   3
  -2   2  -5 10878.3 314.697   2
  -2  -2   5 10736.8 332.178   3
  -2   2  -5 10503.2 194.605   3
  -2   2  -6 21329.6 335.511   3
  -2  -2   6 21153.6 507.527   3
  -2  -2   7 4334.82 225.545   3
  -2   2  -7 4252.23 132.680   3
  -2  -2   8 9681.03 354.003   3
  -2   2  -8 9745.44 231.786   3
  -2   2  -9 8994.46 239.614   3
  -2  -2   9 8978.99 356.149   3
  -2  -2  10 19752.6 563.126   3
   2   2  11 18143.0 443.716   3
  -2  -2  11 18785.5 567.163   3
   2   2  12 4541.42 219.310   3
  -2  -2  12 4639.81 286.743   3
  -2  -2  13 14395.7 522.552   3
   2   2  13 14804.4 427.867   3
  -2  -2  14 7777.73 399.442   3
   2   2  14 8895.73 338.467   3
  -2  -2  15 604.848 122.109   3
   2   2  15 810.780 112.235   3
  -2   2 -16 3350.43 301.313   2
  -2  -2  16 3891.37 306.798   3
   2   2  16 3633.24 230.762   3
   2   2  17 7335.48 344.384   3
  -2  -2  17 7123.66 424.381   3
  -2   2 -17 7203.80 446.017   2
  -2  -2  18 2135.44 244.124   3
  -2   2 -18 1831.07 255.880   2
  -2  -2  19 904.910 177.395   3
  -2   2 -19 769.952 178.341   2
  -2  -2  20 948.170 178.394   3
  -2   2 -20 900.587 191.906   2
  -2   2 -21 670.023 179.923   2
  -2  -2  21 712.739 187.443   3
  -2  -2  22 82.7333 128.844   3
  -2   2 -22-110.753 149.586   2
   2  -2 -23 429.834 143.953   2
  -2  -2  23 617.484 192.959   3
   2  -2 -24-47.6785 124.114   2
   2   3 -23 166.276 112.237   2
  -2   3  23 75.8650 110.312   3
  -2   3  22 719.783 187.673   3
   2   3 -22 781.612 178.074   2
  -2   3  21 15.1044 105.837   3
   2   3 -21 126.937 114.629   2
  -2   3  20 24.4256 94.3360   3
   2   3 -20 206.828 113.675   2
   2   3 -19 392.392 129.344   2
  -2   3  19 187.247 110.087   3
  -2   3  18 577.440 146.540   3
   2   3 -18 914.686 177.646   2
  -2   3  17 2486.52 258.347   3
   2   3 -17 2080.75 232.361   2
  -2   3  16 3993.20 321.059   3
   2   3 -16 3657.55 296.112   2
  -2   3  15 8714.26 441.464   3
   2   3 -15 8449.24 420.270   2
  -2   3  14 1799.65 201.303   3
   2   3 -14 1820.59 195.857   2
  -2   3  13 7792.96 393.832   3
   2   3 -13 7426.86 364.459   2
   2   3 -12 6777.86 334.124   2
  -2   3  12 6370.00 341.067   3
  -2   3  11 22547.6 644.973   3
   2   3 -11 22128.3 602.388   2
  -2   3  10 9981.74 400.665   3
   2   3 -10 9332.01 364.257   2
  -2   3   9 12309.2 435.136   3
   2   3  -9 12947.5 408.369   2
  -2   3   8 8683.76 347.688   3
   2   3  -8 7759.34 296.985   2
   2   3  -7 11396.0 348.395   2
   2   3  -6 98455.4 1372.60   2
   2   3  -5 30795.1 578.513   2
   2   3  -4 2157.66 127.832   2
   2  -3   3 53004.0 854.106   1
   2   3  -3 52260.2 791.481   2
  -2  -3  -3 54077.9 754.655   1
   2  -3   2 95442.4 1320.30   1
  -2  -3  -2 98158.2 1185.31   1
  -2   3   2 96460.8 1177.30   2
   2   3  -2 97709.6 1267.63   2
  -2  -3  -1 74600.2 911.682   1
   2  -3   1 73540.0 1057.47   1
   2   3  -1 73532.5 1005.86   2
  -2   3   1 73307.0 935.162   2
   2   3  -1 74554.0 904.547   1
   2  -3   1 74630.2 982.719   2
   2  -3   0 1089.87 90.9937   1
   2  -3   0 1114.38 74.7671   2
   2   3   0 1192.10 89.3317   2
   2   3   0 1185.95 60.8247   1
  -2   3   0 1256.32 79.8081   2
   2  -3  -1 72535.3 1039.19   1
   2  -3  -1 71761.3 915.017   2
  -2   3  -1 71502.9 952.428   2
  -2   3  -2 94906.9 1256.83   2
   2  -3  -2 97428.1 1172.89   2
   2  -3  -3 53557.4 720.520   2
  -2   3  -3 52072.7 809.673   2
   2  -3  -4 2078.48 100.738   2
  -2   3  -4 2082.68 135.243   2
  -2   3  -5 31575.0 613.917   2
  -2   3  -6 93748.2 1384.36   2
  -2   3  -7 10600.4 369.432   2
  -2   3  -7 11113.5 257.403   3
  -2   3  -8 8660.18 340.718   2
  -2   3  -8 8259.04 228.959   3
  -2  -3   9 12255.2 427.615   3
  -2   3  -9 12571.3 436.468   2
  -2   3 -10 9299.91 396.233   2
  -2  -3  10 9566.62 391.655   3
  -2  -3  11 22400.7 631.732   3
  -2   3 -11 21545.8 640.428   2
  -2  -3  12 6474.70 348.815   3
  -2   3 -12 6323.53 349.403   2
  -2   3 -13 7524.45 392.730   2
   2   3  13 7573.98 307.844   3
  -2  -3  13 7064.26 374.689   3
  -2  -3  14 1628.89 195.670   3
   2   3  14 1930.66 163.639   3
  -2  -3  15 8819.37 438.064   3
  -2   3 -15 7991.86 437.769   2
   2   3  15 8066.40 348.469   3
  -2   3 -16 3191.63 304.641   2
   2   3  16 3892.86 250.167   3
  -2  -3  16 4063.39 316.615   3
  -2  -3  17 2131.49 233.130   3
   2   3  17 2170.93 196.367   3
  -2   3 -17 1935.73 244.356   2
  -2  -3  18 723.110 165.641   3
  -2   3 -18 439.844 155.747   2
  -2   3 -19 299.199 112.578   2
  -2   3 -20-10.7679 100.779   2
  -2   3 -21-16.3402 121.266   2
  -2   3 -22 462.526 180.060   2
  -2   4  23 1035.21 225.357   3
   2   4 -23 1196.91 233.929   2
   2   4 -22 290.646 162.187   2
  -2   4  22 38.7707 119.443   3
  -2   4  21 224.035 133.971   3
   2   4 -21 457.425 160.216   2
  -2   4  20 206.113 126.819   3
   2   4 -20 257.546 134.601   2
  -2   4  19 614.686 171.121   3
   2   4 -19 827.154 175.753   2
   2   4 -18 641.269 162.961   2
  -2   4  18 669.378 169.878   3
   2   4 -17 1561.44 215.548   2
  -2   4  17 1462.90 199.177   3
  -2   4  16 4627.14 343.631   3
   2   4 -16 4041.94 315.101   2
  -2   4  15 7416.64 418.828   3
   2   4 -15 8568.52 431.750   2
  -2   4  14 15154.6 592.252   3
   2   4 -14 15086.2 566.614   2
  -2   4  13 1714.93 205.896   3
   2   4 -13 1812.62 198.001   2
   2   4 -12 27373.1 720.155   2
  -2   4  12 26730.8 750.989   3
  -2   4  11 5702.24 318.907   3
   2   4 -11 5135.67 288.439   2
  -2   4  10 6371.33 335.357   3
   2   4 -10 6794.60 317.166   2
   2   4  -9 7918.04 333.721   2
   2   4  -8 559.332 88.3734   2
   2   4  -7 61004.9 1026.14   2
   2   4  -6 67415.0 1068.21   2
   2   4  -5 13541.8 377.684   2
   2   4  -4 144660. 1892.07   2
   2  -4   4 151496. 1942.25   1
   2  -4   3 4218.12 198.839   1
   2   4  -3 5203.12 207.279   2
  -2   4   2 16290.8 339.239   2
   2  -4   2 16487.8 402.703   1
  -2  -4  -2 16737.7 292.948   1
   2   4  -2 16542.7 391.910   2
   2   4  -1 53678.3 857.496   2
   2  -4   1 56017.8 879.627   1
  -2  -4  -1 56703.0 686.716   1
  -2   4   1 54556.5 792.316   2
   2   4  -1 54988.8 672.356   1
   2   4   0 83.4539 16.7161   1
  -2   4   0 198.830 46.5966   2
   2  -4   0 13.0206 38.5864   1
   2   4   0 287.632 58.3745   2
   2  -4  -1 55132.2 871.686   1
  -2   4  -1 54781.4 817.857   2
  -2   4  -2 16726.4 379.977   2
   2  -4  -2 16025.8 401.030   1
  -2   4  -3 4638.24 200.562   2
  -2   4  -4 148245. 1923.23   2
  -2   4  -5 14290.6 404.870   2
  -2   4  -6 70102.7 1148.58   2
  -2   4  -7 61771.0 1074.11   2
  -2   4  -8 790.022 121.277   2
  -2   4  -9 7467.93 344.490   2
  -2   4 -10 6461.26 335.025   2
  -2   4 -11 5113.80 303.961   2
  -2   4 -12 26908.4 757.605   2
  -2   4 -13 1870.64 222.133   2
  -2   4 -14 14681.4 593.074   2
   2   4  14 15334.0 493.779   3
  -2   4 -15 7376.39 437.712   2
   2   4  15 7849.75 355.298   3
  -2   4 -16 3843.65 322.897   2
   2   4  16 4347.49 272.710   3
   2   4  17 1804.28 183.492   3
  -2   4 -17 1639.88 234.215   2
  -2   4 -18 545.251 156.300   2
  -2   4 -19 849.434 195.463   2
  -2   4 -20 285.610 143.740   2
  -2   4 -21 440.024 194.593   2
  -2   4 -22-14.2436 117.053   2
   2   5 -23-82.3734 110.450   2
  -2   5  22 135.875 129.423   3
   2   5 -22-3.53223 127.535   2
  -2   5  21 1359.22 232.238   3
   2   5 -21 1093.05 210.675   2
  -2   5  20 413.985 141.780   3
   2   5 -20 115.072 140.301   2
  -2   5  19 672.171 171.045   3
   2   5 -19 464.782 140.195   2
   2   5 -18 422.409 126.425   2
  -2   5  18 657.976 165.803   3
  -2   5  17 3277.20 309.286   3
   2   5 -17 3401.73 303.076   2
  -2   5  16 7214.36 431.318   3
   2   5 -16 7530.46 432.078   2
  -2   5  15 1458.95 210.761   3
   2   5 -15 1939.31 222.140   2
  -2   5  14 20302.4 709.500   3
   2   5 -14 20867.7 683.234   2
  -2   5  13 2023.57 223.735   3
   2   5 -13 2211.89 222.446   2
   2   5 -12 11022.2 457.142   2
  -2   5  12 11418.4 491.864   3
   2   5 -11 1551.46 173.128   2
   2   5 -10 9610.26 394.520   2
   2   5  -9 3117.16 228.171   2
   2   5  -8 440.312 95.0276   2
   2   5  -7 9190.58 343.440   2
   2   5  -6 18206.7 489.547   2
   2   5  -5 15765.6 440.995   2
   2  -5   4 102482. 1482.02   1
   2   5  -4 104034. 1472.66   2
   2  -5   3 6118.42 245.823   1
   2   5  -3 5617.94 240.558   2
  -2   5   2 23911.4 478.360   2
   2  -5   2 24324.4 527.175   1
   2   5  -2 24069.4 533.717   2
  -2  -5  -2 24523.2 366.393   1
   2  -5   1 21356.1 482.448   1
   2   5  -1 21867.9 496.277   2
  -2   5   1 21750.4 448.911   2
  -2   5   0 44.9416 39.7609   2
   2  -5   0-0.28283 49.2518   1
   2   5   0 5.31289 48.1037   2
   2   5   1 21457.9 503.399   2
   2  -5  -1 21995.1 489.645   1
  -2   5  -1 21345.9 462.930   2
  -2   5  -2 24820.1 522.740   2
   2  -5  -2 24238.9 527.524   1
  -2   5  -3 5442.31 229.323   2
  -2   5  -4 104331. 1493.93   2
  -2   5  -5 17496.6 476.163   2
  -2   5  -6 18445.0 513.948   2
  -2   5  -7 9901.43 382.119   2
  -2   5  -8 651.019 125.803   2
  -2   5  -9 2960.67 229.771   2
  -2   5 -10 9696.57 422.291   2
  -2   5 -11 1293.74 172.256   2
  -2   5 -12 10548.1 474.376   2
  -2   5 -13 2137.90 236.217   2
  -2   5 -14 21543.1 736.183   2
  -2   5 -15 1774.51 234.196   2
   2   5  16 7640.69 374.732   3
  -2   5 -16 7104.31 449.035   2
   2   5  17 3038.05 245.246   3
  -2   5 -17 3647.44 339.470   2
   2   5  18 448.938 116.783   3
  -2   5 -18 553.318 173.832   2
  -2   5 -19 888.449 219.702   2
  -2   5 -20 408.470 157.228   2
  -2   5 -21 1384.66 246.576   2
   2   6 -22 361.559 150.426   2
  -2   6  22 547.687 179.025   3
  -2   6  21 174.102 140.418   3
   2   6 -21 398.901 149.901   2
  -2   6  20 1563.17 248.491   3
   2   6 -20 1249.46 213.711   2
  -2   6  19 162.831 118.063   3
   2   6 -19 195.878 106.050   2
  -2   6  18 3241.95 317.954   3
   2   6 -18 3327.21 323.034   2
  -2   6  17 1728.66 240.380   3
   2   6 -17 1917.61 241.919   2
   2   6 -16 2525.79 266.052   2
  -2   6  16 2248.39 258.257   3
  -2   6  15 4515.67 341.378   3
   2   6 -15 4061.08 324.204   2
  -2   6  14 8477.88 455.730   3
   2   6 -14 8409.10 443.774   2
   2   6 -13 7673.13 400.074   2
   2   6 -12 2955.72 254.060   2
   2   6 -11 11252.2 460.055   2
   2   6 -10 1026.11 145.295   2
   2   6  -9 4211.91 266.708   2
   2   6  -8 2390.00 197.376   2
   2   6  -7 6686.70 320.918   2
   2   6  -6 14428.3 454.890   2
   2   6  -5 4388.44 241.677   2
   2   6  -4 14850.3 440.731   2
   2  -6   4 14665.0 424.808   1
  -2   6   3 63633.6 1002.99   2
   2   6  -3 64779.5 1082.21   2
   2  -6   3 62251.9 1026.96   1
  -2  -6  -2 182.268 23.1940   1
   2  -6   2 157.410 43.6489   1
  -2   6   2 135.050 54.0643   2
   2   6  -2 172.794 60.3298   2
   2  -6   1 5731.27 237.127   1
  -2   6   1 5767.88 231.531   2
   2   6  -1 5400.63 249.790   2
   2  -6   0 30245.9 611.665   1
  -2   6   0 30763.6 617.293   2
   2   6   0 30165.5 650.539   2
   2   6   1 5816.61 260.899   2
  -2   6  -1 5829.96 240.642   2
   2  -6  -1 5632.14 234.730   1
  -2   6  -2 241.565 73.2042   2
   2  -6  -2 229.703 68.5467   1
  -2   6  -3 63718.8 1048.85   2
   2  -6  -3 62498.5 1027.83   1
  -2   6  -4 15181.3 439.230   2
  -2   6  -5 4119.45 231.910   2
  -2   6  -6 13725.1 451.341   2
  -2   6  -7 6616.92 322.566   2
  -2   6  -8 2319.15 203.917   2
  -2   6  -9 4111.68 276.587   2
  -2   6 -10 1225.74 172.538   2
  -2   6 -11 11237.5 482.851   2
  -2   6 -12 2282.46 239.887   2
  -2   6 -13 7381.32 422.710   2
  -2   6 -14 8929.18 480.166   2
  -2   6 -15 3839.29 326.097   2
  -2   6 -16 2708.42 299.295   2
   2   6  17 1881.22 207.895   3
  -2   6 -17 1923.62 265.412   2
   2   6  18 3085.03 266.433   3
  -2   6 -18 3265.94 338.471   2
  -2   6 -19 638.959 194.776   2
  -2   6 -20 1565.21 256.061   2
  -2   6 -21 445.647 166.544   2
   2   7 -21 321.505 156.940   2
  -2   7  21 510.332 175.086   3
  -2   7  20 302.502 138.062   3
   2   7 -20-3.96115 127.248   2
   2   7 -19 242.637 110.157   2
  -2   7  19 213.884 139.124   3
  -2   7  18 1467.14 236.403   3
   2   7 -18 1247.59 217.662   2
  -2   7  17 7485.37 472.233   3
   2   7 -17 7514.12 470.264   2
   2   7 -16 15.1116 104.726   2
  -2   7  16 96.9930 115.756   3
   2   7 -15 535.063 141.665   2
  -2   7  15 155.728 117.545   3
   2   7 -14 6428.99 393.253   2
   2   7 -13 3034.26 272.258   2
   2   7 -12 25479.3 764.173   2
   2   7 -11 8206.94 411.726   2
   2   7 -10 1465.66 182.410   2
   2   7  -9 13919.1 503.417   2
   2   7  -8 14538.1 514.309   2
   2   7  -7 430.676 98.2544   2
   2   7  -6 5784.82 303.011   2
   2   7  -5 10493.1 395.999   2
   2  -7   4 12267.9 389.731   1
   2   7  -4 12456.6 429.949   2
   2  -7   3 24623.8 576.170   1
   2   7  -3 24969.3 631.036   2
  -2   7   3 25712.3 581.377   2
   2  -7   2 14851.7 415.891   1
  -2   7   2 14559.2 418.008   2
   2   7  -2 14679.7 458.935   2
   2   7  -1 7644.77 320.432   2
   2  -7   1 7593.97 283.853   1
  -2   7   1 7037.28 286.155   2
   2  -7   0 14119.0 402.433   1
  -2   7   0 14935.9 426.243   2
   2   7   0 14197.9 449.065   2
   2   7   1 7583.34 321.676   2
   2  -7  -1 7278.45 280.987   1
  -2   7  -1 7595.51 300.069   2
  -2   7  -2 14879.0 442.348   2
   2  -7  -2 14668.4 421.363   1
  -2   7  -3 25224.7 611.396   2
   2  -7  -3 24891.6 580.891   1
  -2   7  -4 11868.3 425.277   2
   2  -7  -4 12211.4 393.611   1
  -2   7  -5 10291.8 395.045   2
  -2   7  -6 6000.91 307.710   2
  -2   7  -7 331.566 105.754   2
  -2   7  -8 14732.1 527.780   2
  -2   7  -9 14553.0 539.526   2
  -2   7 -10 1465.06 186.752   2
  -2   7 -11 8881.98 451.368   2
  -2   7 -12 24523.9 786.735   2
  -2   7 -13 3169.46 283.456   2
  -2   7 -14 6185.78 410.293   2
  -2   7 -15 154.986 134.925   2
  -2   7 -16 139.844 134.208   2
  -2   7 -17 7062.33 475.627   2
   2   7  18 1090.15 170.937   3
  -2   7 -18 1158.45 232.610   2
  -2   7 -19 404.623 176.099   2
  -2   7 -20 266.477 159.464   2
   2   8 -20-213.071 151.992   2
  -2   8  20 83.7600 117.902   3
   2   8 -19 251.842 155.554   2
  -2   8  19 458.004 154.810   3
  -2   8  18 112.004 101.983   3
   2   8 -18-7.96590 109.911   2
   2   8 -17 750.834 187.254   2
  -2   8  17 556.898 148.671   3
  -2   8  16 3393.12 323.520   3
   2   8 -16 3011.10 303.883   2
   2   8 -15 413.318 148.178   2
   2   8 -14 354.747 135.875   2
   2   8 -13 7972.34 440.631   2
   2   8 -12 436.658 127.175   2
   2   8 -11 20567.3 686.286   2
   2   8 -10 572.370 141.981   2
   2   8  -9 613.801 130.093   2
   2   8  -8 753.714 133.783   2
   2   8  -7 366.150 98.7636   2
   2   8  -6 1586.41 170.284   2
   2   8  -5 4387.83 273.884   2
   2   8  -4 5464.84 124.634   1
   2   8  -4 6977.75 335.895   2
   2  -8   3 7295.10 299.160   1
  -2   8   3 7386.86 311.188   2
   2   8  -3 7529.72 345.361   2
  -2  -8  -3 6956.19 153.935   1
   2  -8   2 6624.58 280.094   1
  -2   8   2 6802.55 296.953   2
   2   8  -2 6900.12 328.993   2
   2   8  -1 10213.2 401.970   2
  -2   8   1 10908.4 381.430   2
   2  -8   1 10702.0 355.305   1
   2   8   0 2235.54 185.992   2
  -2   8   0 2350.60 180.325   2
   2  -8   0 2010.58 151.368   1
   2   8   1 11527.1 425.491   2
   2  -8  -1 10855.6 360.517   1
  -2   8  -1 11468.5 402.785   2
   2  -8  -2 6635.57 280.579   1
  -2   8  -2 6758.68 308.290   2
  -2   8  -3 7617.75 338.884   2
   2  -8  -3 7533.90 305.654   1
  -2   8  -4 6282.80 316.842   2
   2  -8  -4 6486.47 288.400   1
  -2   8  -5 4310.51 276.974   2
  -2   8  -6 2089.64 198.200   2
  -2   8  -7 323.278 112.135   2
  -2   8  -8 684.246 130.704   2
  -2   8  -9 829.160 162.199   2
  -2   8 -10 444.948 134.714   2
  -2   8 -11 21165.5 721.181   2
  -2   8 -12 472.020 139.836   2
  -2   8 -13 8203.30 471.771   2
  -2   8 -14 63.0739 101.605   2
  -2   8 -15 350.483 138.016   2
  -2   8 -16 3196.81 325.473   2
  -2   8 -17 616.848 168.706   2
  -2   8 -18-74.2851 147.813   2
  -2   8 -19 535.260 176.730   2
  -2   8 -20-142.698 164.371   2
   2   9 -20 309.634 150.116   2
  -2   9  19 271.973 157.977   3
   2   9 -19 73.5234 117.955   2
  -2   9  18 259.764 152.127   3
   2   9 -18 303.177 135.814   2
  -2   9  17 213.360 132.887   3
   2   9 -17 253.717 149.801   2
   2   9 -16 3523.43 331.911   2
   2   9 -15 8776.20 500.652   2
   2   9 -14 304.033 156.919   2
   2   9 -13 26.2949 95.7104   2
   2   9 -12 132.752 93.7218   2
   2   9 -11 598.519 147.239   2
   2   9 -10 4702.06 332.672   2
   2   9  -9 183.969 111.259   2
   2   9  -8 7568.31 398.673   2
   2   9  -7 3953.84 281.133   2
   2   9  -6 8619.08 409.407   2
   2   9  -5 567.023 139.675   2
   2   9  -4 23298.8 681.684   2
   2   9  -3 14009.8 510.651   2
  -2   9   3 14106.9 468.432   2
   2  -9   3 13208.6 430.668   1
   2  -9   2 16874.7 479.695   1
  -2   9   2 16894.5 516.060   2
   2   9  -2 17298.9 566.570   2
   2  -9   1 12702.0 403.954   1
   2   9  -1 13201.9 479.940   2
  -2   9   1 12388.0 438.984   2
   2  -9   0 14341.3 431.743   1
   2   9   0 14136.5 506.275   2
  -2   9   0 14614.2 483.518   2
   2  -9  -1 12575.0 404.230   1
  -2   9  -1 13300.9 465.052   2
  -2   9  -2 17100.2 542.331   2
   2  -9  -2 16224.1 468.323   1
   2  -9  -3 13317.8 431.840   1
  -2   9  -3 13983.4 487.703   2
  -2   9  -4 21847.7 643.904   2
   2  -9  -4 21842.6 575.293   1
   2  -9  -5 350.685 92.0766   1
  -2   9  -5 476.726 121.749   2
  -2   9  -6 8913.32 416.933   2
  -2   9  -7 4844.98 319.266   2
  -2   9  -8 7488.47 399.062   2
  -2   9  -9 325.142 129.161   2
  -2   9 -10 4834.03 342.953   2
  -2   9 -11 505.630 148.082   2
  -2   9 -12-0.10445 117.220   2
  -2   9 -13 96.2019 101.748   2
  -2   9 -14 342.964 180.565   2
  -2   9 -15 9851.56 559.465   2
  -2   9 -16 2826.99 321.499   2
  -2   9 -17 73.6112 108.135   2
  -2   9 -18 120.376 116.867   2
  -2   9 -19 32.6138 158.881   2
   2  10 -18 253.091 155.075   2
  -2  10  18 173.619 135.409   3
   2  10 -17 1319.18 239.076   2
   2  10 -16 756.905 198.959   2
   2  10 -15 508.382 170.746   2
   2  10 -14 1554.65 226.470   2
   2  10 -13 1854.47 244.372   2
   2  10 -12 920.480 176.148   2
   2  10 -11 377.129 115.267   2
   2  10 -10 3329.97 293.135   2
   2  10  -9 3957.65 306.611   2
   2  10  -8 12363.0 533.503   2
   2  10  -7 2390.30 236.538   2
   2  10  -6 1238.13 180.296   2
   2  10  -5 3896.91 293.111   2
   2  10  -4 6198.83 365.637   2
   2 -10   3 8432.41 347.871   1
  -2  10   3 8771.19 391.700   2
   2  10  -3 8568.30 416.587   2
  -2  10   2 641.947 107.323   2
   2 -10   2 755.148 97.0591   1
   2  10  -2 827.219 139.495   2
   2 -10   1 39111.0 804.493   1
  -2  10   1 39646.9 894.322   2
   2  10  -1 41290.2 957.349   2
   2  10   0 689.515 139.033   2
   2 -10   0 702.724 103.286   1
  -2  10   0 948.098 158.339   2
   2 -10  -1 39645.2 812.041   1
  -2  10  -1 40243.9 920.909   2
   2  10   1 40003.2 959.360   2
  -2  10  -2 486.230 110.170   2
   2 -10  -2 719.005 99.8978   1
  -2  10  -3 8932.67 412.469   2
   2 -10  -3 8883.17 352.854   1
   2 -10  -4 6217.95 302.630   1
  -2  10  -4 6684.97 362.280   2
  -2  10  -5 3816.41 286.573   2
   2 -10  -5 3903.80 245.049   1
   2 -10  -6 1174.39 142.958   1
  -2  10  -6 777.911 143.658   2
  -2  10  -7 1862.79 216.998   2
  -2  10  -8 12219.8 544.418   2
  -2  10  -9 3794.04 316.385   2
  -2  10 -10 3251.12 301.288   2
  -2  10 -11 434.551 141.767   2
  -2  10 -12 1031.98 196.046   2
  -2  10 -13 1488.51 227.817   2
  -2  10 -14 1367.72 227.713   2
  -2  10 -15 715.856 194.759   2
  -2  10 -16 201.683 170.556   2
  -2  10 -17 1375.46 265.277   2
  -2  10 -18 210.712 174.170   2
   2  11 -17 423.299 198.738   2
   2  11 -16 613.189 159.897   2
   2  11 -15 498.020 177.950   2
   2  11 -14 119.837 123.838   2
   2  11 -13 90.0094 129.668   2
   2  11 -12 896.120 193.881   2
   2  11 -11 4554.58 370.350   2
   2  11 -10 3294.53 306.984   2
   2  11  -9 1556.21 231.713   2
   2  11  -8 24761.7 807.676   2
   2  11  -7 97.4437 107.849   2
   2  11  -6 10226.0 492.581   2
   2  11  -5 3365.23 290.648   2
   2  11  -4 3067.46 276.669   2
  -2  11   3 6147.51 351.998   2
   2  11  -3 7372.82 405.389   2
   2 -11   2 1069.99 127.660   1
  -2  11   2 1321.81 173.657   2
   2  11  -2 1058.02 178.505   2
   2 -11   1 1588.61 148.643   1
  -2  11   1 1743.48 190.464   2
   2 -11   0 3285.70 211.570   1
   2  11   0 3960.94 294.132   2
  -2  11   0 3445.56 265.563   2
  -2  11  -1 2099.30 214.754   2
   2  11   1 2045.37 226.307   2
   2 -11  -1 1747.20 158.496   1
  -2  11  -2 1317.39 181.478   2
   2 -11  -2 1334.22 141.586   1
   2 -11  -3 5781.93 290.213   1
  -2  11  -3 6412.91 367.853   2
   2 -11  -4 2735.56 205.680   1
  -2  11  -4 2984.77 262.611   2
  -2  11  -5 2686.90 253.925   2
   2 -11  -5 2617.18 202.222   1
   2 -11  -6 9726.06 401.449   1
  -2  11  -6 10205.2 484.025   2
  -2  11  -7 63.3047 109.342   2
   2 -11  -7 184.083 94.2690   1
  -2  11  -8 23142.0 777.836   2
  -2  11  -9 1448.11 224.925   2
  -2  11 -10 4172.32 341.563   2
  -2  11 -11 5064.17 392.476   2
  -2  11 -12 480.690 152.265   2
  -2  11 -13 409.430 157.822   2
  -2  11 -14-94.2825 123.533   2
  -2  11 -15 619.943 192.337   2
  -2  11 -16 760.358 195.992   2
  -2  11 -17 151.214 111.020   2
   2  12 -16-133.733 160.598   2
   2  12 -15-150.786 150.527   2
   2  12 -14 198.530 137.056   2
   2  12 -13 1349.31 247.395   2
   2  12 -12 741.038 176.772   2
   2  12 -11 449.537 149.660   2
   2  12 -10 1014.68 210.233   2
   2  12  -9 8475.54 487.279   2
   2  12  -8 2022.66 257.227   2
   2  12  -7 5201.49 378.988   2
   2  12  -6 195.436 131.086   2
   2  12  -5 2441.11 262.855   2
   2  12  -4 6475.67 403.603   2
  -2  12   3 3576.69 286.382   2
   2  12  -3 3501.03 298.462   2
   2 -12   2 7828.77 340.305   1
  -2  12   2 8776.30 435.255   2
   2  12  -2 7669.49 435.867   2
   2 -12   1 3274.15 217.878   1
   2  12  -1 3188.62 276.372   2
  -2  12   1 2986.47 261.182   2
   2 -12   0 9408.90 375.556   1
   2  12   0 10432.3 505.559   2
  -2  12   0 10198.8 467.876   2
   2 -12  -1 3192.89 215.300   1
   2  12   1 3889.04 311.959   2
  -2  12  -1 3633.57 288.810   2
   2 -12  -2 7635.28 338.929   1
  -2  12  -2 7909.26 426.366   2
   2 -12  -3 3106.67 215.716   1
  -2  12  -3 3382.81 284.535   2
   2 -12  -4 5628.38 300.831   1
  -2  12  -4 6168.51 384.945   2
   2 -12  -5 2062.30 185.085   1
  -2  12  -5 2429.19 256.347   2
  -2  12  -6 302.732 136.372   2
   2 -12  -6 312.208 96.2420   1
  -2  12  -7 5206.85 372.918   2
   2 -12  -7 4730.12 292.887   1
  -2  12  -8 1778.18 255.413   2
   2 -12  -8 1450.66 181.137   1
  -2  12  -9 8958.74 500.567   2
   2 -12  -9 8910.96 426.764   1
  -2  12 -10 844.034 187.459   2
  -2  12 -11 1020.67 194.045   2
  -2  12 -12 872.936 209.257   2
  -2  12 -13 818.672 191.351   2
  -2  12 -14 282.658 130.252   2
  -2  12 -15 213.001 143.946   2
  -2  12 -16 194.281 142.037   2
   2  13 -14 314.875 143.092   2
   2  13 -13 197.029 139.086   2
   2  13 -12 1272.78 230.184   2
   2  13 -11-50.2364 137.585   2
   2  13 -10-82.3609 131.584   2
   2  13  -9 285.407 148.061   2
   2  13  -8 1978.15 265.026   2
   2  13  -7 1350.18 246.394   2
   2  13  -6 1062.45 216.254   2
   2  13  -5 201.152 125.267   2
   2  13  -4 815.703 177.440   2
   2  13  -3 943.972 172.840   2
  -2  13   2 144.621 100.957   2
   2  13  -2 57.1920 96.6609   2
  -2  13   1 1507.73 205.219   2
   2  13  -1 1192.32 206.361   2
   2  13   0 16.8848 108.515   2
  -2  13   0 166.294 109.126   2
   2  13   1 1730.81 219.659   2
  -2  13  -1 1284.74 181.209   2
  -2  13  -2 271.505 135.622   2
  -2  13  -3 943.156 169.283   2
  -2  13  -4 837.496 177.198   2
  -2  13  -5 272.618 128.526   2
  -2  13  -6 728.257 181.537   2
  -2  13  -7 1774.40 248.282   2
  -2  13  -8 1757.49 242.850   2
  -2  13  -9 268.423 134.225   2
  -2  13 -10 0.25154 130.697   2
  -2  13 -11 133.752 148.849   2
  -2  13 -12 1381.20 241.899   2
  -2  13 -13 333.039 152.557   2
  -2  13 -14 307.788 166.978   2
   2  14 -12 406.622 160.752   2
   2  14 -11 92.3033 151.059   2
   2  14 -10 90.8518 142.248   2
   2  14  -9 268.429 136.794   2
   2  14  -8 1563.21 240.564   2
   2  14  -7 3167.02 331.886   2
   2  14  -6 1658.16 240.526   2
   2  14  -5 2169.50 280.051   2
   2  14  -4 4131.66 360.579   2
   2  14  -3 3181.76 318.138   2
   2  14  -2 4214.18 353.902   2
  -2  14   2 3992.81 327.397   2
  -2  14   1 96.0493 102.945   2
   2  14  -1 468.324 145.535   2
  -2  14   0-11.0103 92.1671   2
   2  14   0 49.4407 117.040   2
  -2  14  -1 101.490 88.2181   2
  -2  14  -2 3667.11 315.797   2
  -2  14  -3 2947.79 293.736   2
  -2  14  -4 4325.91 355.890   2
  -2  14  -5 2184.79 264.641   2
  -2  14  -6 1886.13 263.223   2
  -2  14  -7 3211.86 325.551   2
  -2  14  -8 1353.50 236.203   2
  -2  14  -9 352.284 131.985   2
  -2  14 -10-17.9340 124.028   2
  -2  14 -11 185.949 155.163   2
  -2  14 -12 303.744 185.473   2
   2  15  -9 5.43893 138.314   2
   2  15  -8 561.106 168.119   2
   2  15  -7 1317.20 238.878   2
   2  15  -6 1054.26 211.875   2
   2  15  -5 559.941 193.041   2
   2  15  -4 1577.60 257.012   2
   2  15  -3 36.0384 115.486   2
   2  15  -2 327.093 146.081   2
  -2  15   1 48.6892 92.4796   2
   2  15  -1 160.978 120.032   2
  -2  15   0 182.072 125.076   2
   2  15   0 114.799 121.656   2
  -2  15  -1 171.583 121.276   2
  -2  15  -2 473.655 150.844   2
  -2  15  -3 6.44760 116.771   2
  -2  15  -4 1906.36 260.794   2
  -2  15  -5 303.687 143.503   2
  -2  15  -6 935.757 207.218   2
  -2  15  -7 1283.80 241.147   2
  -2  15  -8 246.368 140.806   2
  -2  15  -9 364.894 182.149   2
  -2  15 -10-65.4840 137.454   2
   2  16  -5 694.888 186.000   2
   2  16  -4 791.531 201.302   2
   2  16  -3 484.746 188.741   2
   2  16  -2 181.399 100.028   2
   2  16  -1 1307.70 250.477   2
  -2  16   1 1323.15 223.122   2
  -2  16   0 2894.93 314.623   2
  -2  16  -1 1313.93 224.216   2
  -2  16  -2 8.93678 122.399   2
  -2  16  -3 203.872 121.956   2
  -2  16  -4 392.525 163.269   2
  -2  16  -5 413.885 155.396   2
  -2  16  -6 194.399 137.831   2
  -2  16  -7 134.069 135.710   2
  -2  17   0 501.071 174.136   2
  -2  17  -1-59.2447 161.240   2
  -2  17  -2 234.019 130.540   2
  -2  17  -3 141.305 155.843   2
  -3   0   0-9.32666 28.6080   3
   3   0   0 8.66028 25.1635   3
   3   0   0 14.2008 43.0540   1
   3   0  -1 553.463 79.8557   1
   3   0   1 610.152 54.0883   3
  -3   0   1 578.007 64.4410   3
  -3   0  -1 594.286 52.7037   3
   3   0   1 533.486 78.1983   1
   3   0   2 35591.3 503.015   3
  -3   0   2 36076.6 629.104   3
   3   0  -2 36922.8 653.669   1
   3   0   2 36483.8 654.999   1
   3   0   3 7549.34 268.061   1
  -3   0   3 7694.63 260.313   3
   3   0   3 7161.83 144.253   3
  -3   0   4 1659.25 128.883   3
   3   0  -4 1559.83 64.7396   2
  -3   0   5 1552.23 130.901   3
   3   0  -5 1483.94 76.5807   2
  -3   0   6 44591.4 834.047   3
   3   0  -6 43418.9 645.573   2
   3   0  -7 14522.8 331.063   2
  -3   0   7 14832.9 453.231   3
   3   0  -8 62576.4 896.184   2
  -3   0   8 61775.7 1096.73   3
   3   0  -9 78498.4 1145.03   2
   3   0   9 76224.2 936.298   3
  -3   0  10 29.7969 77.7145   3
   3   0  10 83.7806 30.3552   3
   3   0 -10 33.7334 47.1066   2
  -3   0  11 6618.70 344.958   3
   3   0 -11 5977.89 268.876   2
   3   0  11 6261.00 186.805   3
   3   0 -12 39526.3 815.374   2
   3   0  12 40463.5 645.635   3
  -3   0  12 42033.9 973.180   3
   3   0 -13 2114.92 185.319   2
   3   0  13 2023.50 125.880   3
  -3   0  13 2143.07 225.477   3
   3   0 -14 2442.12 209.390   2
  -3   0  14 2575.70 255.842   3
  -3   0  15 284.350 101.371   3
   3   0 -15 190.048 90.4929   2
   3   0 -16-11.1778 87.2340   2
  -3   0  16 103.609 88.4448   3
  -3   0  17-19.2846 98.9711   3
   3   0 -17-43.7679 82.7114   2
  -3   0  18-119.014 124.570   3
   3   0 -18-194.951 117.077   2
  -3   0  19 220.433 97.8289   3
   3   0 -19 62.9136 93.1993   2
  -3   0  20-82.3246 120.060   3
   3   0 -20 30.4158 87.2252   2
  -3   0  21 36.9493 108.315   3
   3   0 -21-8.33628 81.6674   2
  -3   0  22 789.317 184.030   3
   3   0 -22 394.350 126.224   2
  -3   0  23 419.561 155.238   3
  -3   1  23 122.795 121.439   3
   3   1 -23 88.8883 124.659   2
  -3   1  22 282.014 151.572   3
   3   1 -22 327.112 154.864   2
  -3   1  21-34.0582 105.819   3
   3   1 -21 146.265 112.998   2
  -3   1  20 323.024 145.785   3
   3   1 -20 143.114 103.887   2
  -3   1  19 723.820 168.805   3
   3   1 -19 721.846 147.923   2
  -3   1  18 1653.59 234.242   3
   3   1 -18 1561.25 198.994   2
  -3   1  17 590.794 140.179   3
   3   1 -17 498.884 129.527   2
  -3   1  16 334.521 134.266   3
   3   1 -16 503.369 118.275   2
   3   1 -15 7740.67 376.386   2
  -3   1  15 7104.33 413.534   3
  -3   1  14 12340.6 531.597   3
   3   1 -14 12763.9 467.645   2
   3   1 -13 14068.3 475.854   2
  -3   1  13 14580.6 563.156   3
   3   1 -12 2522.92 186.632   2
  -3   1  12 2985.81 245.006   3
  -3   1  11 3679.44 259.712   3
   3   1 -11 3608.24 210.421   2
  -3   1  10 28512.8 734.365   3
   3   1 -10 27769.3 613.479   2
  -3   1   9 2481.55 203.536   3
   3   1  -9 2007.56 145.423   2
   3   1  -8 6675.19 243.590   2
  -3   1   8 6966.85 317.887   3
  -3   1   7 3978.84 229.499   3
   3   1  -7 3634.72 165.630   2
  -3   1   6 21590.2 545.795   3
   3   1  -6 21921.3 422.069   2
  -3   1   5 50083.3 874.432   3
   3   1  -5 48541.1 700.855   2
   3  -1   4 9045.82 311.516   1
  -3   1   4 8821.78 307.198   3
   3   1  -4 9012.00 205.785   2
  -3   1   3 35994.2 658.847   3
   3  -1   3 36699.6 689.945   1
   3   1  -3 35802.8 501.460   2
  -3   1   2 19019.6 426.022   3
   3  -1   2 20377.1 466.260   1
   3   1  -2 19452.2 312.454   2
   3   1  -2 20839.7 434.447   1
   3  -1   1 63969.5 975.846   1
  -3   1   1 61422.0 891.295   3
   3   1  -1 62360.8 927.817   1
  -3   1   0 4080.22 105.642   2
  -3  -1   0 4493.22 135.408   2
  -3   1   0 4196.79 154.171   3
   3   1   0 4478.41 179.112   1
  -3   1  -1 61691.4 826.925   3
  -3  -1   1 63381.7 914.006   3
   3   1   1 64301.8 857.828   3
   3   1   1 63774.6 931.526   1
  -3  -1   1 62769.2 792.694   2
   3  -1  -1 62196.0 977.626   1
   3   1   2 19238.8 434.273   1
  -3  -1   2 19755.1 433.767   3
  -3   1  -2 19617.4 315.271   3
  -3  -1   2 19160.0 311.417   2
   3   1   2 20457.2 352.656   3
   3  -1  -2 19268.7 451.538   1
   3   1   3 36889.4 653.667   1
  -3  -1   3 35624.1 654.996   3
   3   1   3 36265.5 504.217   3
  -3  -1   3 35916.7 500.713   2
  -3  -1   4 8384.41 197.037   2
  -3  -1   4 8358.95 296.419   3
   3  -1  -5 44931.4 608.613   2
  -3  -1   5 49259.4 854.509   3
  -3  -1   6 21933.9 545.002   3
  -3  -1   7 3955.60 229.672   3
  -3  -1   8 6269.66 299.298   3
   3   1   8 6318.02 165.253   3
  -3  -1   9 2309.46 192.128   3
   3   1   9 2296.44 102.107   3
  -3  -1  10 29301.0 736.069   3
   3   1  10 28002.7 478.008   3
  -3  -1  11 3641.77 259.147   3
   3   1  11 3887.26 158.275   3
   3   1  12 2663.21 142.967   3
  -3  -1  12 2705.15 231.670   3
  -3  -1  13 14365.8 554.065   3
   3   1  13 13968.5 358.992   3
  -3  -1  14 13578.1 551.241   3
   3   1  14 12376.6 352.330   3
  -3  -1  15 7503.76 422.941   3
  -3  -1  16 143.063 88.2882   3
   3  -1 -16 306.192 94.7422   2
  -3  -1  17 747.897 170.138   3
   3  -1 -17 406.662 110.511   2
  -3  -1  18 1478.24 218.782   3
   3  -1 -18 1400.02 191.821   2
  -3  -1  19 762.871 179.804   3
   3  -1 -19 509.076 133.616   2
  -3  -1  20 285.775 136.209   3
   3  -1 -20 129.488 98.7592   2
  -3  -1  21-55.5755 117.100   3
   3  -1 -21-86.9740 100.658   2
  -3   1 -21-33.2242 122.681   2
   3  -1 -22-20.8448 93.7245   2
  -3  -1  22 119.589 113.992   3
  -3   1 -22-14.1950 143.547   2
  -3  -1  23 160.947 107.409   3
   3   2 -23 857.732 191.147   2
  -3   2  22 4.57901 111.463   3
   3   2 -22 182.170 124.685   2
  -3   2  21 191.730 136.221   3
   3   2 -21 218.475 118.183   2
   3   2 -20 122.402 112.439   2
  -3   2  20 66.6714 114.082   3
  -3   2  19 1153.83 205.091   3
   3   2 -19 1433.84 213.916   2
  -3   2  18 3241.42 312.491   3
   3   2 -18 3390.70 292.982   2
  -3   2  17 248.552 132.975   3
   3   2 -17 287.581 108.941   2
  -3   2  16 2501.80 267.485   3
   3   2 -16 2689.04 245.972   2
  -3   2  15 7623.85 429.436   3
   3   2 -15 7209.76 378.537   2
  -3   2  14 1380.90 195.243   3
   3   2 -14 1311.74 156.638   2
  -3   2  13 4309.04 308.474   3
   3   2 -13 4010.94 256.346   2
  -3   2  12 1046.62 159.433   3
   3   2 -12 838.959 120.977   2
  -3   2  11 2050.93 199.257   3
   3   2 -11 2262.39 176.863   2
  -3   2  10 19512.0 598.018   3
   3   2 -10 19817.9 514.660   2
  -3   2   9 4894.35 283.630   3
   3   2  -9 4559.24 225.287   2
  -3   2   8 18117.0 535.016   3
   3   2  -8 17364.6 435.804   2
  -3   2   7 26930.8 643.448   3
   3   2  -7 26046.9 531.295   2
  -3   2   6 13256.2 421.577   3
   3   2  -6 13111.4 331.373   2
  -3   2   5 24214.0 559.116   3
   3   2  -5 23204.5 445.170   2
   3  -2   4 24903.5 567.008   1
  -3   2   4 23563.6 533.960   3
   3   2  -4 23344.6 426.844   2
  -3   2   3 12572.4 358.532   3
   3  -2   3 12830.1 377.687   1
   3   2  -3 12852.4 281.161   2
   3  -2   2 107510. 1505.49   1
  -3   2   2 107814. 1436.90   3
   3   2  -2 106404. 1320.24   2
   3   2  -2 109113. 1398.39   1
   3   2  -1 78704.1 1059.12   1
   3  -2   1 79380.2 1162.43   1
  -3   2   1 78562.2 1066.29   3
   3  -2   0 84696.0 1258.05   1
   3   2   0 87254.0 1170.18   1
  -3  -2   0 87235.5 1123.42   2
  -3   2   0 86872.1 1034.99   2
  -3   2   0 88401.3 1146.86   3
   3   2   1 79076.5 1091.35   1
  -3   2  -1 78541.6 1029.59   3
  -3  -2   1 80567.6 1035.66   2
   3  -2  -1 82518.4 1196.51   1
  -3   2  -1 79674.8 1006.62   2
  -3   2  -2 104027. 1335.77   2
   3   2   2 105837. 1402.38   1
  -3  -2   2 109105. 1325.57   2
   3  -2  -2 108322. 1496.34   1
  -3   2  -3 13269.9 317.569   2
  -3  -2   3 13205.7 291.113   2
  -3   2  -4 22717.7 474.008   2
   3  -2  -4 22241.2 324.168   2
  -3  -2   4 23619.7 542.170   3
  -3  -2   4 23389.5 427.472   2
  -3  -2   5 23833.0 562.944   3
  -3  -2   6 13194.2 421.421   3
  -3  -2   7 26435.2 643.480   3
  -3  -2   8 16720.7 519.925   3
  -3  -2   9 4241.33 256.920   3
  -3  -2  10 18322.2 579.380   3
  -3  -2  11 1813.99 189.862   3
   3   2  11 2033.22 127.128   3
   3   2  12 1109.16 100.524   3
  -3  -2  12 1078.61 145.429   3
  -3  -2  13 3698.34 274.789   3
   3   2  13 4275.88 202.733   3
  -3  -2  14 1084.70 167.265   3
   3   2  14 1233.40 114.284   3
  -3  -2  15 6927.41 414.166   3
  -3   2 -16 2255.07 259.233   2
  -3  -2  16 2514.07 265.448   3
  -3  -2  17 35.7028 123.884   3
  -3   2 -17 256.711 127.091   2
  -3   2 -18 3014.08 323.739   2
  -3  -2  18 4074.09 350.292   3
  -3  -2  19 1772.07 244.357   3
  -3   2 -19 1296.33 226.983   2
  -3  -2  20 16.3634 95.4609   3
  -3   2 -20 21.8669 129.256   2
   3  -2 -20 19.1095 97.0550   2
  -3  -2  21 453.258 165.062   3
  -3   2 -21 190.267 117.884   2
   3  -2 -21 143.538 103.314   2
  -3  -2  22 21.2884 122.252   3
  -3   2 -22-92.1621 150.001   2
  -3  -2  23 484.937 172.438   3
   3   3 -23 10.0446 104.770   2
   3   3 -22 196.144 127.922   2
  -3   3  22-14.1957 114.138   3
  -3   3  21 574.979 196.919   3
   3   3 -21 724.308 172.139   2
  -3   3  20 273.246 119.172   3
   3   3 -20 310.675 139.503   2
  -3   3  19 499.892 147.689   3
   3   3 -19 895.186 170.233   2
  -3   3  18 683.810 166.033   3
   3   3 -18 503.640 151.720   2
  -3   3  17 1570.33 226.243   3
   3   3 -17 1333.08 194.909   2
  -3   3  16 755.645 161.301   3
   3   3 -16 1080.23 179.570   2
  -3   3  15 18.9843 97.2735   3
   3   3 -15 201.044 111.359   2
  -3   3  14 2582.73 255.779   3
   3   3 -14 2536.07 221.627   2
  -3   3  13 11734.5 515.522   3
   3   3 -13 11399.0 438.653   2
  -3   3  12 2831.95 251.171   3
   3   3 -12 2314.05 192.634   2
  -3   3  11 12342.8 490.013   3
   3   3 -11 12067.8 428.417   2
  -3   3  10 4368.90 281.230   3
   3   3 -10 4382.16 245.333   2
  -3   3   9 12022.9 463.696   3
   3   3  -9 12199.1 393.292   2
  -3   3   8 31567.5 744.635   3
   3   3  -8 30200.3 636.217   2
  -3   3   7 8778.57 355.713   3
   3   3  -7 8417.14 291.744   2
   3   3  -6 35405.7 653.473   2
  -3   3   6 37134.4 767.618   3
  -3   3   5 5929.99 270.988   3
   3   3  -5 5743.05 217.638   2
   3  -3   4 19049.1 504.078   1
   3   3  -4 18847.6 406.078   2
   3  -3   3 16304.9 446.147   1
   3   3  -3 16567.6 370.103   2
  -3   3   2 77375.7 953.267   2
   3  -3   2 80954.5 1213.29   1
   3   3  -2 78271.8 1074.02   2
   3   3  -2 80081.3 1062.77   1
   3  -3   1 82938.7 1231.20   1
   3   3  -1 81244.6 1073.17   1
   3   3  -1 81137.3 1103.77   2
  -3   3   1 79969.3 990.929   2
   3  -3   0 641.876 55.1346   2
  -3   3   0 691.229 60.9527   2
   3   3   0 611.906 58.9836   1
   3  -3   0 492.325 78.1747   1
   3   3   1 79775.6 1066.49   1
   3  -3  -1 80587.1 1212.91   1
  -3   3  -1 78418.0 1038.12   2
   3  -3  -1 79742.5 984.542   2
   3  -3  -2 79613.6 968.481   2
   3  -3  -2 77796.9 1213.86   1
  -3   3  -2 80560.1 1083.43   2
   3  -3  -3 16897.9 286.978   2
  -3   3  -3 16722.2 386.761   2
   3  -3  -3 16511.8 451.645   1
   3  -3  -4 19821.5 332.748   2
  -3   3  -4 18737.4 440.696   2
  -3   3  -5 5593.37 241.405   2
   3  -3  -5 5824.98 168.118   2
  -3   3  -6 37665.6 739.933   2
  -3   3  -7 8285.52 325.917   2
  -3   3  -7 7933.80 177.157   3
  -3   3  -8 30699.6 697.284   2
  -3   3  -8 27877.9 426.477   3
  -3   3  -9 11935.8 433.658   2
  -3  -3   9 12054.3 446.606   3
  -3   3  -9 11036.6 237.528   3
  -3   3 -10 4247.67 271.304   2
  -3   3 -10 4054.89 141.468   3
  -3  -3  10 4187.04 276.035   3
  -3   3 -11 11802.4 472.143   2
  -3  -3  11 10935.1 464.434   3
  -3   3 -12 2781.67 248.348   2
  -3  -3  12 2033.11 208.701   3
  -3   3 -13 11785.9 512.166   2
  -3  -3  13 11749.3 506.558   3
   3   3  13 11744.2 369.409   3
  -3   3 -14 2225.97 242.051   2
   3   3  14 2772.30 182.416   3
  -3  -3  14 2505.23 247.464   3
  -3  -3  15 235.241 108.869   3
  -3   3 -15 258.252 125.819   2
  -3  -3  16 841.719 175.307   3
  -3   3 -16 736.456 167.163   2
  -3  -3  17 1110.47 198.902   3
  -3   3 -17 1198.68 207.858   2
  -3  -3  18 720.670 179.404   3
  -3   3 -18 358.123 143.100   2
  -3   3 -19 581.910 181.663   2
  -3   3 -20 168.036 134.748   2
  -3   3 -21 642.042 175.240   2
  -3   3 -22-53.3375 111.032   2
   3   4 -23 250.842 126.596   2
  -3   4  22 143.031 143.249   3
   3   4 -22 11.2736 117.134   2
   3   4 -21 880.042 196.370   2
  -3   4  21 1082.93 223.472   3
  -3   4  20 2713.14 325.566   3
   3   4 -20 2571.59 286.880   2
  -3   4  19 297.459 135.684   3
   3   4 -19 206.729 117.237   2
  -3   4  18 1057.56 202.445   3
   3   4 -18 692.960 167.877   2
  -3   4  17 939.162 185.996   3
   3   4 -17 883.586 153.187   2
  -3   4  16 2824.93 286.762   3
   3   4 -16 3030.92 266.343   2
  -3   4  15 388.237 136.030   3
   3   4 -15 227.099 101.086   2
  -3   4  14 3080.83 275.505   3
   3   4 -14 3047.61 250.411   2
  -3   4  13 13311.7 553.301   3
   3   4 -13 13382.4 505.244   2
  -3   4  12 9997.93 463.522   3
   3   4 -12 9396.51 402.875   2
   3   4 -11 1215.69 151.059   2
  -3   4  11 1514.06 187.246   3
  -3   4  10 15828.9 557.686   3
   3   4 -10 16020.9 496.413   2
  -3   4   9 3792.58 263.691   3
   3   4  -9 4154.34 236.957   2
  -3   4   8 15389.7 514.378   3
   3   4  -8 15232.6 436.511   2
   3   4  -7 4452.86 221.479   2
   3   4  -6 17714.7 454.083   2
   3   4  -5 23387.3 519.239   2
   3  -4   4 52449.2 950.707   1
   3   4  -4 50560.9 843.570   2
   3  -4   3 36467.5 748.298   1
   3   4  -3 36871.7 669.440   2
   3  -4   2 36445.5 723.441   1
   3   4  -2 35816.0 645.408   2
  -3   4   2 35104.5 549.019   2
   3   4  -2 35721.3 561.395   1
   3  -4   1 15550.9 436.076   1
   3   4  -1 14949.5 307.787   1
   3   4  -1 14939.4 383.354   2
  -3   4   1 15692.3 321.363   2
  -3  -4  -1 16383.4 322.053   1
   3   4   0 652.814 59.4149   1
   3  -4   0 555.008 79.8636   1
  -3   4   0 704.425 66.6363   2
   3   4   1 15643.8 327.228   1
   3  -4  -1 16417.8 449.290   1
  -3   4  -1 16218.4 356.263   2
   3  -4  -1 16849.9 339.934   2
  -3   4  -2 37227.9 640.549   2
   3  -4  -2 36913.0 733.936   1
   3  -4  -2 36439.2 564.819   2
   3  -4  -3 36656.1 563.597   2
  -3   4  -3 36285.1 667.479   2
   3  -4  -3 36402.6 744.042   1
   3  -4  -4 50790.0 730.472   2
  -3   4  -4 50470.4 854.206   2
  -3   4  -5 24912.0 566.904   2
  -3   4  -6 17289.3 480.375   2
  -3   4  -7 4403.48 250.676   2
  -3   4  -8 14895.3 483.408   2
  -3   4  -8 15117.2 314.362   3
  -3   4  -9 4003.13 259.471   2
  -3   4 -10 14875.2 525.077   2
  -3   4 -11 983.670 152.275   2
  -3   4 -12 9679.67 457.540   2
  -3   4 -13 13779.8 563.793   2
  -3   4 -14 3340.29 296.913   2
   3   4  15 261.650 75.3328   3
  -3   4 -15 214.551 129.705   2
  -3   4 -16 2814.72 291.546   2
  -3   4 -17 824.628 181.466   2
  -3   4 -18 1172.84 215.781   2
  -3   4 -19 82.7775 114.595   2
  -3   4 -20 2317.65 306.181   2
  -3   4 -21 918.183 225.484   2
   3   5 -23-219.361 144.729   2
   3   5 -22-76.0451 127.527   2
   3   5 -21 58.4290 115.448   2
  -3   5  21 29.9122 128.281   3
   3   5 -20 167.592 119.564   2
  -3   5  20 629.766 193.699   3
  -3   5  19-148.348 134.443   3
   3   5 -19-207.017 134.492   2
  -3   5  18-50.6058 99.8553   3
   3   5 -18 38.5077 98.4555   2
  -3   5  17 6009.83 428.313   3
   3   5 -17 5617.76 383.801   2
   3   5 -16 1476.56 198.396   2
  -3   5  16 1744.60 234.250   3
  -3   5  15 2727.43 277.144   3
   3   5 -15 2401.20 244.213   2
   3   5 -14 1122.34 170.838   2
  -3   5  14 1071.75 178.141   3
  -3   5  13 1031.53 166.936   3
   3   5 -13 852.578 141.200   2
  -3   5  12 5766.38 359.168   3
   3   5 -12 4874.12 302.938   2
   3   5 -11 2653.71 218.820   2
  -3   5  11 2616.84 242.780   3
  -3   5  10 4912.46 313.670   3
   3   5 -10 4874.22 281.203   2
   3   5  -9 3577.58 226.474   2
   3   5  -8 1179.25 141.775   2
   3   5  -7 20939.4 547.864   2
   3   5  -6 13381.3 408.083   2
   3  -5   5 1938.62 164.282   1
   3   5  -5 1839.49 143.873   2
   3  -5   4 17399.3 504.277   1
   3   5  -4 17442.6 457.770   2
   3  -5   3 25520.6 615.612   1
   3   5  -3 26159.4 572.621   2
   3   5  -3 25262.6 438.856   1
  -3  -5  -2 7404.24 196.487   1
   3  -5   2 6963.95 291.632   1
  -3   5   2 6799.49 220.571   2
   3   5  -2 7156.36 186.348   1
   3   5  -2 7140.47 273.019   2
   3  -5   1 4365.22 227.168   1
   3   5  -1 4071.46 200.918   2
  -3   5   1 3982.85 167.971   2
  -3  -5  -1 4420.87 139.073   1
   3   5  -1 4026.24 129.469   1
   3   5   0 49567.7 679.928   1
   3  -5   0 49738.2 905.470   1
   3   5   0 51885.8 887.177   2
  -3   5   0 50876.6 792.057   2
   3  -5  -1 3735.20 214.526   1
  -3   5  -1 3937.70 182.153   2
   3  -5  -2 6715.83 288.720   1
  -3   5  -2 6795.08 247.389   2
  -3   5  -3 25006.1 551.331   2
   3  -5  -3 25486.7 615.804   1
  -3   5  -4 16543.4 454.785   2
  -3   5  -5 1927.29 154.487   2
  -3   5  -6 13321.9 431.665   2
  -3   5  -7 21978.2 593.800   2
  -3   5  -8 963.524 148.059   2
  -3   5  -9 3517.14 249.321   2
  -3   5 -10 4645.52 304.185   2
  -3   5 -11 2732.24 246.855   2
  -3   5 -12 5292.17 342.961   2
  -3   5 -13 979.191 159.687   2
  -3   5 -14 1114.51 191.282   2
  -3   5 -15 2571.13 275.739   2
  -3   5 -16 1780.69 242.094   2
  -3   5 -17 6271.57 450.272   2
  -3   5 -18 275.021 173.875   2
  -3   5 -19 92.7688 137.328   2
  -3   5 -20 677.787 215.153   2
  -3   5 -21 108.021 145.782   2
   3   6 -22 3.71608 113.469   2
  -3   6  21-128.083 126.868   3
   3   6 -21 128.351 115.540   2
   3   6 -20 281.026 132.926   2
  -3   6  20 148.488 135.869   3
  -3   6  19 105.188 115.546   3
   3   6 -19 61.9504 120.569   2
  -3   6  18 340.952 132.497   3
   3   6 -18 95.2870 100.535   2
  -3   6  17 781.466 171.668   3
   3   6 -17 540.348 159.560   2
   3   6 -16 952.414 163.957   2
  -3   6  16 1069.24 191.439   3
   3   6 -15 617.042 153.320   2
  -3   6  15 691.846 164.212   3
  -3   6  14 1681.08 228.500   3
   3   6 -14 1682.94 201.298   2
   3   6 -13 1305.31 176.249   2
  -3   6  13 868.175 154.735   3
  -3   6  12 791.976 155.372   3
   3   6 -12 719.194 144.313   2
   3   6 -11 9613.39 416.240   2
   3   6 -10 7081.84 347.339   2
   3   6  -9 1662.99 174.991   2
   3   6  -8 6812.22 322.813   2
   3   6  -7 3871.36 240.686   2
   3   6  -6 2291.99 187.391   2
   3  -6   5 1410.94 148.011   1
   3   6  -5 1286.19 133.268   2
   3  -6   4 17915.9 523.077   1
   3   6  -4 18358.7 502.923   2
   3  -6   3 22885.8 585.511   1
  -3   6   3 22607.3 492.578   2
  -3  -6  -3 22958.5 404.667   1
   3   6  -3 22909.3 379.447   1
   3   6  -3 23247.9 565.963   2
   3  -6   2 12674.3 415.423   1
   3   6  -2 12494.6 233.175   1
  -3   6   2 13003.7 349.522   2
   3   6  -2 12789.0 406.497   2
  -3  -6  -2 13569.0 259.818   1
   3   6  -1 13272.7 407.054   2
  -3   6   1 13672.7 360.508   2
   3  -6   1 13318.0 419.365   1
  -3   6   0 1793.96 131.115   2
   3  -6   0 1409.50 130.524   1
   3   6   0 1451.78 133.792   2
   3  -6  -1 13542.1 428.501   1
  -3   6  -1 13587.1 378.991   2
   3  -6  -2 13584.1 434.583   1
  -3   6  -2 13537.2 391.757   2
  -3   6  -3 21634.0 532.975   2
   3  -6  -3 21712.5 569.145   1
  -3   6  -4 17345.5 486.036   2
   3  -6  -4 17622.0 516.167   1
  -3   6  -5 1322.97 145.897   2
  -3   6  -6 2380.74 188.286   2
  -3   6  -7 3601.22 246.755   2
  -3   6  -8 6627.19 341.301   2
  -3   6  -9 1745.71 190.193   2
  -3   6 -10 6505.35 364.598   2
  -3   6 -11 9955.82 468.108   2
  -3   6 -12 685.709 148.540   2
  -3   6 -13 932.199 163.748   2
  -3   6 -14 2001.00 245.464   2
  -3   6 -15 694.282 167.828   2
  -3   6 -16 1035.46 210.009   2
  -3   6 -17 777.342 175.849   2
  -3   6 -18 277.917 149.677   2
  -3   6 -19 99.3993 116.223   2
  -3   6 -20 471.511 179.193   2
   3   7 -21 523.510 178.306   2
  -3   7  20 45.2678 112.524   3
   3   7 -20 93.6484 127.938   2
  -3   7  19 156.809 141.633   3
   3   7 -19 35.7680 92.6052   2
  -3   7  18 447.722 164.826   3
   3   7 -18 413.597 151.751   2
  -3   7  17 53.4490 113.868   3
   3   7 -17 57.2532 93.2586   2
   3   7 -16 288.766 115.071   2
  -3   7  16 462.090 149.344   3
  -3   7  15 378.094 146.344   3
   3   7 -15 476.591 148.176   2
   3   7 -14 26.8793 85.8558   2
  -3   7  14 194.460 111.290   3
   3   7 -13 1186.73 184.934   2
  -3   7  13 895.741 161.954   3
   3   7 -12 4882.20 322.441   2
   3   7 -11 5415.53 337.114   2
   3   7 -10 24837.0 713.678   2
   3   7  -9 13059.9 492.368   2
   3   7  -8 4863.62 290.223   2
   3   7  -7 3161.68 225.964   2
   3   7  -6 7205.62 336.956   2
   3   7  -5 9077.97 373.275   2
   3  -7   5 7916.12 360.955   1
   3  -7   4 4443.61 261.286   1
   3   7  -4 4262.91 251.797   2
  -3  -7  -3 11137.7 231.180   1
   3   7  -3 10270.8 191.503   1
  -3   7   3 11236.5 350.822   2
   3  -7   3 11316.0 407.101   1
   3   7  -3 11110.5 405.497   2
   3  -7   2 6168.94 292.400   1
  -3   7   2 6527.47 262.164   2
   3   7  -2 6335.73 296.811   2
  -3   7   1 11147.9 351.703   2
   3  -7   1 11051.5 396.015   1
   3   7  -1 11610.4 407.238   2
   3  -7   0 6795.41 305.053   1
   3   7   0 7013.19 310.095   2
  -3   7   0 6877.88 280.875   2
   3  -7  -1 10481.5 383.633   1
  -3   7  -1 10904.3 359.686   2
   3  -7  -2 6006.55 290.615   1
  -3   7  -2 6212.16 276.527   2
  -3   7  -3 10746.8 382.463   2
   3  -7  -3 10857.2 406.668   1
  -3   7  -4 4489.85 257.066   2
   3  -7  -4 4851.28 268.519   1
  -3   7  -5 8314.69 350.287   2
   3  -7  -5 8115.30 359.674   1
  -3   7  -6 7292.89 347.228   2
  -3   7  -7 2800.30 225.937   2
  -3   7  -8 5006.10 305.094   2
  -3   7  -9 13101.2 518.260   2
  -3   7 -10 25847.6 771.102   2
  -3   7 -11 4822.17 345.990   2
  -3   7 -12 4273.61 329.614   2
  -3   7 -13 1179.14 181.784   2
  -3   7 -14 243.254 150.174   2
  -3   7 -15 452.168 167.155   2
  -3   7 -16 657.242 178.397   2
  -3   7 -17-0.51322 118.347   2
  -3   7 -18 304.921 123.518   2
  -3   7 -19 355.704 149.122   2
  -3   7 -20 167.535 146.350   2
   3   8 -20-213.334 148.187   2
   3   8 -19 119.469 131.236   2
  -3   8  19 38.0019 106.996   3
   3   8 -18 1217.06 214.818   2
  -3   8  18 1098.26 211.372   3
   3   8 -17 641.538 161.770   2
  -3   8  17 188.639 117.315   3
   3   8 -16 1246.01 205.542   2
  -3   8  16 1149.80 212.241   3
  -3   8  15 2077.18 261.622   3
   3   8 -15 2134.97 250.452   2
  -3   8  14 1617.41 236.551   3
   3   8 -14 1654.05 219.909   2
   3   8 -13 3334.32 289.288   2
   3   8 -12 1578.71 205.552   2
   3   8 -11 7298.28 405.394   2
   3   8 -10 10756.0 476.654   2
   3   8  -9 8731.62 418.872   2
   3   8  -8 5538.91 325.099   2
   3   8  -7 1389.87 164.417   2
   3   8  -6 7112.98 352.047   2
   3   8  -5 24265.5 679.584   2
   3  -8   4 4099.16 256.671   1
   3   8  -4 3719.05 97.0281   1
   3  -8   3 31292.2 738.771   1
  -3   8   3 30899.9 688.933   2
   3   8  -3 32326.8 771.543   2
   3  -8   2 3472.61 225.741   1
   3   8  -2 3666.58 239.523   2
  -3   8   2 3607.17 210.523   2
  -3   8   1 367.545 85.9478   2
   3  -8   1 276.416 71.5570   1
   3   8  -1 407.856 94.8164   2
   3  -8   0 21072.8 576.342   1
   3   8   0 21340.7 609.648   2
  -3   8   0 21241.3 554.511   2
   3  -8  -1 82.8550 61.0820   1
  -3   8  -1 276.975 83.9795   2
   3  -8  -2 3438.68 226.510   1
  -3   8  -2 3851.12 235.041   2
   3  -8  -3 30121.4 730.744   1
  -3   8  -3 30842.7 724.495   2
  -3   8  -4 4192.44 261.769   2
   3  -8  -4 3742.72 244.868   1
  -3   8  -5 24975.7 675.503   2
   3  -8  -5 23304.9 644.236   1
  -3   8  -6 6883.87 346.213   2
   3  -8  -6 6621.42 337.772   1
  -3   8  -7 1520.30 175.695   2
  -3   8  -8 4863.08 316.991   2
  -3   8  -9 8515.46 427.986   2
  -3   8 -10 9682.20 476.367   2
  -3   8 -11 7258.93 427.650   2
  -3   8 -12 1697.17 222.845   2
  -3   8 -13 3288.03 310.596   2
  -3   8 -14 1546.54 226.388   2
  -3   8 -15 1991.06 277.577   2
  -3   8 -16 1158.31 219.966   2
  -3   8 -17 591.566 185.375   2
  -3   8 -18 865.213 196.578   2
  -3   8 -19-94.2940 151.808   2
   3   9 -19 318.614 159.562   2
   3   9 -18 1333.01 238.212   2
  -3   9  18 1051.11 230.884   3
   3   9 -17 964.967 208.895   2
  -3   9  17 1306.49 243.196   3
  -3   9  16 2400.87 300.415   3
   3   9 -16 2227.14 280.532   2
   3   9 -15 1649.48 239.462   2
  -3   9  15 1752.78 262.151   3
   3   9 -14 3972.99 331.048   2
   3   9 -13 2813.81 275.798   2
   3   9 -12 2828.96 271.128   2
   3   9 -11 2399.87 246.437   2
   3   9 -10 1323.60 193.817   2
   3   9  -9 727.434 138.826   2
   3   9  -8 3249.53 260.312   2
   3   9  -7 6137.07 355.789   2
   3   9  -6 3998.49 282.445   2
   3   9  -5 3203.95 258.593   2
   3  -9   4 13726.0 493.684   1
   3   9  -4 14736.5 529.780   2
  -3   9   3 1188.47 138.005   2
   3  -9   3 1059.09 130.552   1
   3   9  -3 1350.54 167.994   2
  -3   9   2 7721.04 334.031   2
   3  -9   2 7506.26 340.770   1
   3   9  -2 7964.55 377.350   2
   3  -9   1 31709.9 754.278   1
   3   9  -1 33123.6 818.539   2
  -3   9   1 30950.4 730.137   2
   3   9   0 2215.90 198.478   2
  -3   9   0 2097.59 184.139   2
   3  -9   0 2093.88 183.622   1
  -3   9  -1 32310.9 761.808   2
   3  -9  -1 31662.5 756.110   1
   3  -9  -2 7583.85 346.033   1
  -3   9  -2 7979.65 359.589   2
  -3   9  -3 1029.27 151.441   2
   3  -9  -3 1145.47 143.495   1
   3  -9  -4 14057.2 490.575   1
  -3   9  -4 13981.2 504.857   2
  -3   9  -5 3372.29 259.123   2
   3  -9  -5 3261.04 237.675   1
  -3   9  -6 4219.23 295.055   2
   3  -9  -6 3327.61 250.384   1
  -3   9  -7 6356.00 357.437   2
   3  -9  -7 5771.83 330.522   1
  -3   9  -8 2879.44 251.111   2
  -3   9  -9 240.777 106.506   2
  -3   9 -10 1181.43 183.411   2
  -3   9 -11 2112.90 247.650   2
  -3   9 -12 3381.16 311.216   2
  -3   9 -13 2522.17 283.426   2
  -3   9 -14 4232.56 361.094   2
  -3   9 -15 1878.89 269.906   2
  -3   9 -16 1953.12 262.679   2
  -3   9 -17 1181.02 232.140   2
  -3   9 -18 1085.11 223.672   2
   3  10 -18 552.827 177.604   2
   3  10 -17 1620.61 265.525   2
  -3  10  17 1543.68 248.794   3
  -3  10  16 1481.50 257.482   3
   3  10 -16 1768.92 264.612   2
   3  10 -15 508.757 168.185   2
   3  10 -14 1193.65 206.003   2
   3  10 -13 829.621 172.223   2
   3  10 -12 389.996 130.346   2
   3  10 -11 530.048 144.744   2
   3  10 -10 982.893 166.508   2
   3  10  -9 4330.36 325.779   2
   3  10  -8 2826.27 261.674   2
   3  10  -7 5717.81 361.996   2
   3  10  -6 2556.47 238.227   2
   3  10  -5 2955.20 260.119   2
   3 -10   4 5545.89 308.569   1
   3  10  -4 5681.00 347.072   2
   3  10  -3 1839.78 202.573   2
   3 -10   3 1620.97 171.454   1
  -3  10   3 1707.14 174.201   2
   3 -10   2 2158.88 185.613   1
  -3  10   2 2234.26 195.867   2
   3  10  -2 2413.99 221.136   2
   3 -10   1 9671.42 401.236   1
   3  10  -1 10891.0 467.330   2
  -3  10   1 9641.93 401.304   2
   3 -10   0 3844.40 250.810   1
   3  10   0 4238.85 300.456   2
  -3  10   0 3599.47 258.863   2
   3 -10  -1 9833.58 404.180   1
  -3  10  -1 10672.5 435.820   2
   3 -10  -2 2254.94 188.844   1
  -3  10  -2 2065.88 205.327   2
  -3  10  -3 1734.21 195.359   2
   3 -10  -3 1640.89 171.740   1
   3 -10  -4 5265.57 304.313   1
  -3  10  -4 5107.11 319.595   2
  -3  10  -5 2833.05 245.823   2
   3 -10  -5 2407.22 213.485   1
  -3  10  -6 2124.87 222.162   2
   3 -10  -6 2009.34 205.631   1
  -3  10  -7 5990.09 364.294   2
   3 -10  -7 5646.82 332.718   1
  -3  10  -8 2906.48 269.129   2
   3 -10  -8 3517.64 269.903   1
  -3  10  -9 4027.49 318.928   2
  -3  10 -10 772.831 164.177   2
  -3  10 -11 643.823 159.284   2
  -3  10 -12 316.142 126.995   2
  -3  10 -13 647.276 182.270   2
  -3  10 -14 781.415 199.400   2
  -3  10 -15 117.824 130.768   2
  -3  10 -16 1536.25 245.871   2
  -3  10 -17 1799.69 292.402   2
   3  11 -17 424.714 156.278   2
   3  11 -16 138.619 118.730   2
   3  11 -15 424.850 160.165   2
   3  11 -14 157.188 118.458   2
   3  11 -13 452.666 152.179   2
   3  11 -12 320.102 130.154   2
   3  11 -11 1460.31 219.959   2
   3  11 -10 3752.34 322.813   2
   3  11  -9 1717.40 235.709   2
   3  11  -8 892.103 175.732   2
   3  11  -7 1175.35 175.153   2
   3  11  -6 3717.15 299.779   2
   3  11  -5 1210.99 194.162   2
   3  11  -4 1705.70 210.776   2
   3 -11   3 7383.63 370.917   1
  -3  11   3 7848.86 391.630   2
   3  11  -3 7520.96 415.310   2
   3 -11   2 16069.0 546.920   1
  -3  11   2 17112.4 577.822   2
   3  11  -2 18054.3 642.346   2
   3  11  -1 34.0623 119.259   2
  -3  11   1 377.063 110.032   2
   3 -11   1 191.279 71.6483   1
   3  11   0 9266.68 453.206   2
   3 -11   0 8268.59 375.808   1
  -3  11   0 8780.61 411.630   2
  -3  11  -1 425.741 115.597   2
   3 -11  -1 181.738 72.6962   1
   3 -11  -2 16189.9 547.968   1
  -3  11  -2 17492.2 604.181   2
   3 -11  -3 6898.36 352.751   1
  -3  11  -3 8118.37 413.665   2
  -3  11  -4 1338.68 185.181   2
   3 -11  -4 1367.49 162.773   1
  -3  11  -5 1511.88 202.370   2
   3 -11  -5 1383.91 166.157   1
  -3  11  -6 3250.27 276.071   2
   3 -11  -6 3215.93 256.096   1
  -3  11  -7 1460.49 211.415   2
   3 -11  -7 1049.71 165.034   1
  -3  11  -8 825.313 166.652   2
   3 -11  -8 823.467 150.483   1
  -3  11  -9 2181.43 253.861   2
   3 -11  -9 1718.00 207.177   1
  -3  11 -10 3110.81 313.182   2
  -3  11 -11 1938.13 256.226   2
  -3  11 -12 114.913 114.835   2
  -3  11 -13 357.846 151.132   2
  -3  11 -14 55.3580 125.639   2
  -3  11 -15 246.049 131.729   2
  -3  11 -16 166.936 138.911   2
   3  12 -16-7.39470 105.139   2
   3  12 -15 164.994 122.558   2
   3  12 -14 477.645 150.555   2
   3  12 -13 188.654 130.502   2
   3  12 -12 165.251 123.713   2
   3  12 -11-34.8104 132.760   2
   3  12 -10 539.996 168.363   2
   3  12  -9 1119.19 204.880   2
   3  12  -8 958.491 192.201   2
   3  12  -7 3076.53 302.988   2
   3  12  -6-13.7005 106.578   2
   3  12  -5 1122.25 187.666   2
   3  12  -4 4759.96 352.098   2
   3 -12   3 4533.85 299.239   1
   3  12  -3 5607.24 372.170   2
   3  12  -2 2179.49 249.203   2
   3 -12   2 2191.66 202.450   1
  -3  12   2 2176.90 216.119   2
   3 -12   1 2708.10 221.931   1
   3  12  -1 2874.70 268.340   2
  -3  12   1 2972.09 246.909   2
   3  12   0 1209.58 185.284   2
  -3  12   0 924.746 143.484   2
   3 -12   0 820.439 126.118   1
   3 -12  -1 2885.38 225.393   1
  -3  12  -1 3134.24 263.241   2
   3 -12  -2 2010.05 195.359   1
  -3  12  -2 2321.38 232.110   2
   3 -12  -3 5019.76 305.444   1
  -3  12  -3 5073.92 347.926   2
   3 -12  -4 4277.06 282.353   1
  -3  12  -4 4476.54 331.655   2
  -3  12  -5 956.201 172.577   2
   3 -12  -5 1189.86 156.447   1
  -3  12  -6 89.3034 128.981   2
   3 -12  -6-36.2922 72.5850   1
  -3  12  -7 2928.80 283.140   2
   3 -12  -7 2785.42 244.223   1
  -3  12  -8 840.037 169.460   2
   3 -12  -8 904.691 157.515   1
  -3  12  -9 462.570 148.033   2
   3 -12  -9 689.700 142.705   1
  -3  12 -10 294.434 115.959   2
   3 -12 -10 537.723 139.893   1
  -3  12 -11 337.982 135.361   2
   3 -12 -11 59.0629 89.9338   1
  -3  12 -12 401.650 163.024   2
  -3  12 -13 152.025 144.094   2
  -3  12 -14 513.567 168.588   2
  -3  12 -15 517.541 186.396   2
   3  13 -14-6.66609 116.215   2
   3  13 -13 1748.30 267.938   2
   3  13 -12 1252.98 235.879   2
   3  13 -11 552.429 171.312   2
   3  13 -10 905.998 189.582   2
   3  13  -9 1131.30 209.247   2
   3  13  -8 3977.66 351.707   2
   3  13  -7 598.803 172.635   2
   3  13  -6 743.276 169.366   2
   3  13  -5 2549.73 276.676   2
   3  13  -4 273.253 115.817   2
   3  13  -3 3678.29 328.700   2
  -3  13   2 308.810 122.672   2
   3  13  -2 119.186 103.936   2
   3  13  -1 319.558 123.594   2
  -3  13   1 346.364 122.346   2
   3  13   0 5121.96 379.461   2
  -3  13   0 4998.11 340.729   2
   3 -13  -1 267.589 82.1487   1
  -3  13  -1 585.276 134.810   2
  -3  13  -2 375.917 137.404   2
   3 -13  -2 183.768 78.8525   1
  -3  13  -3 3268.64 287.348   2
   3 -13  -3 3030.62 240.154   1
   3 -13  -4 111.575 60.1794   1
  -3  13  -4 280.308 123.535   2
   3 -13  -5 2190.83 210.074   1
  -3  13  -5 2443.80 267.464   2
   3 -13  -6 806.523 137.954   1
  -3  13  -6 931.341 176.125   2
  -3  13  -7 537.522 165.859   2
   3 -13  -7 580.373 129.339   1
  -3  13  -8 3910.90 350.148   2
   3 -13  -8 3006.49 265.591   1
  -3  13  -9 1437.66 235.960   2
   3 -13  -9 1218.90 183.000   1
   3 -13 -10 638.759 144.509   1
  -3  13 -10 572.657 168.282   2
  -3  13 -11 497.263 161.934   2
  -3  13 -12 1386.87 251.372   2
  -3  13 -13 1675.56 270.892   2
  -3  13 -14 177.383 148.206   2
   3  14 -11 2051.46 298.675   2
   3  14 -10 2814.30 327.844   2
   3  14  -9 1742.82 265.119   2
   3  14  -8 210.326 133.041   2
   3  14  -7 4114.45 368.193   2
   3  14  -6 1110.00 213.747   2
   3  14  -5 2019.53 246.870   2
   3  14  -4 864.171 180.911   2
   3  14  -3 2148.82 267.945   2
  -3  14   2 6038.57 400.516   2
   3  14  -2 6759.48 452.583   2
   3  14  -1-75.2622 123.090   2
  -3  14   1 171.402 119.294   2
  -3  14   0 964.821 177.447   2
  -3  14  -1 27.6569 114.132   2
  -3  14  -2 5661.06 393.878   2
  -3  14  -3 2301.93 258.018   2
  -3  14  -4 688.733 180.976   2
  -3  14  -5 1957.34 255.126   2
  -3  14  -6 944.075 181.240   2
  -3  14  -7 3700.75 343.537   2
  -3  14  -8 340.652 161.238   2
  -3  14  -9 1860.78 266.747   2
  -3  14 -10 2966.07 326.601   2
  -3  14 -11 1678.58 279.831   2
  -3  14 -12 2569.80 330.309   2
   3  15  -8 1754.34 266.824   2
   3  15  -7 2303.76 307.307   2
   3  15  -6 1393.13 235.013   2
   3  15  -5 1480.00 240.929   2
   3  15  -4 1711.80 272.000   2
   3  15  -3 875.329 193.363   2
   3  15  -2 130.045 97.7408   2
  -3  15   1 1576.61 224.209   2
   3  15  -1 1798.31 251.864   2
  -3  15   0 2186.29 264.865   2
  -3  15  -1 1374.62 220.348   2
  -3  15  -2 95.5711 102.602   2
  -3  15  -3 1044.18 195.296   2
  -3  15  -4 1348.93 214.252   2
  -3  15  -5 1232.87 226.077   2
  -3  15  -6 1167.07 223.575   2
  -3  15  -7 1935.62 274.306   2
  -3  15  -8 1468.52 242.343   2
  -3  15  -9 637.550 178.889   2
  -3  15 -10 798.837 216.944   2
   3  16  -2 0.44578 147.889   2
  -3  16   1 1486.95 225.267   2
  -3  16   0 296.444 123.796   2
  -3  16  -1 1454.63 242.587   2
  -3  16  -2 129.554 130.660   2
  -3  16  -3 1250.73 220.847   2
  -3  16  -4 750.570 203.155   2
  -3  16  -5 1017.00 236.712   2
  -3  16  -6 1059.16 213.371   2
  -3  16  -7 294.171 138.849   2
  -3  17   0 1658.36 251.449   2
  -3  17  -1 893.885 216.242   2
  -3  17  -2 1396.73 233.222   2
  -3  17  -3 276.097 149.807   2
  -4   0   0 194333. 2295.13   3
   4   0   0 193028. 2428.78   1
  -4   0   0 187803. 2139.54   2
  -4   0  -1 7689.45 223.707   3
  -4   0   1 7091.53 248.109   3
   4   0  -1 7835.98 301.142   1
   4   0   1 8036.50 299.948   1
  -4   0   1 7029.06 141.920   2
   4   0   2 1573.01 90.3753   3
  -4   0   2 1705.99 131.871   3
   4   0   2 1621.00 140.178   1
   4   0  -2 1577.16 135.791   1
   4   0   3 324.098 36.5899   3
   4   0  -3 236.113 74.3701   1
   4   0   3 323.988 68.4965   1
  -4   0   3 357.660 72.1291   3
   4   0   4 1740.30 153.021   1
  -4   0   4 1399.09 126.278   3
  -4   0   5 38298.8 777.541   3
   4   0  -5 35733.6 475.460   2
  -4   0   6 8644.14 350.235   3
   4   0  -6 7808.81 186.206   2
  -4   0   7 7252.18 334.704   3
   4   0  -7 7125.24 203.441   2
  -4   0   8 10394.6 419.623   3
   4   0  -8 9953.36 272.789   2
  -4   0   9 4776.58 297.746   3
   4   0  -9 4209.11 188.573   2
  -4   0  10 620.037 134.244   3
   4   0 -10 495.934 83.8076   2
  -4   0  11 18435.7 634.437   3
   4   0 -11 18283.4 472.356   2
  -4   0  12 534.006 148.287   3
   4   0 -12 385.165 89.1894   2
  -4   0  13 11524.4 522.609   3
   4   0 -13 10484.6 387.580   2
  -4   0  14 6361.43 402.465   3
   4   0 -14 6595.31 312.698   2
  -4   0  15 332.969 109.707   3
   4   0 -15 454.294 96.8276   2
  -4   0  16-80.0694 134.543   3
   4   0 -16-41.3032 65.1428   2
  -4   0  17 3086.80 307.349   3
   4   0 -17 3069.39 248.053   2
  -4   0  18-95.8142 113.952   3
  -4   0  19 1516.01 243.257   3
  -4   0  20 245.597 136.690   3
  -4   0  21-68.1589 141.936   3
  -4   1  21 481.205 174.330   3
  -4   1  20 385.782 144.041   3
  -4   1  19-161.868 132.370   3
  -4   1  18 2282.41 276.907   3
   4   1 -18 2269.12 231.034   2
  -4   1  17 1476.68 214.184   3
   4   1 -17 1947.52 204.931   2
  -4   1  16 3551.99 316.687   3
   4   1 -16 3335.70 250.427   2
  -4   1  15 3022.95 285.099   3
   4   1 -15 2500.33 213.131   2
  -4   1  14 2458.58 246.834   3
   4   1 -14 3138.20 223.072   2
  -4   1  13 11030.6 509.341   3
   4   1 -13 11283.2 404.736   2
  -4   1  12 3532.53 282.508   3
   4   1 -12 3828.31 223.458   2
  -4   1  11 2039.97 216.357   3
   4   1 -11 2138.94 158.699   2
  -4   1  10 4897.39 309.076   3
   4   1 -10 4863.31 224.614   2
  -4   1   9 14.1409 84.1338   3
   4   1  -9 11.9961 41.1155   2
  -4   1   8 431.473 98.3447   3
   4   1  -8 399.761 67.3050   2
  -4   1   7 123.824 71.5712   3
   4   1  -7 216.617 48.3295   2
  -4   1   6 3534.43 227.592   3
   4   1  -6 3678.64 141.454   2
  -4   1   5 7407.76 312.513   3
   4   1  -5 7563.08 190.969   2
   4  -1   4 8162.53 337.877   1
  -4   1   4 7817.29 309.177   3
   4   1  -4 7688.56 177.198   2
  -4   1   3 1244.12 116.475   3
   4  -1   3 1256.76 131.744   1
   4   1  -3 1263.66 125.495   1
  -4   1   2 4614.51 209.392   3
   4  -1   2 4621.09 237.050   1
   4   1  -2 4587.12 218.623   1
   4  -1   1 16276.0 456.618   1
   4   1  -1 15329.6 416.404   1
  -4   1   1 15509.7 380.786   3
   4  -1   0 39.0923 55.7010   1
  -4   1   0-50.5513 51.1539   3
  -4   1   0 40.3049 19.3509   2
  -4   1  -1 15300.9 332.911   3
   4   1   1 15822.7 418.820   1
   4  -1  -1 16288.7 451.488   1
  -4  -1   1 14986.7 282.002   2
  -4  -1   2 3979.62 198.451   3
   4   1   2 4067.50 206.161   1
  -4   1  -2 3921.96 138.674   3
   4  -1  -2 4000.75 218.862   1
  -4  -1   2 3903.73 119.160   2
   4   1   3 1391.46 124.403   1
   4   1   3 1310.37 78.9053   3
  -4   1  -3 1180.27 63.4744   3
   4  -1  -3 1425.95 144.741   1
  -4  -1   3 1225.14 66.0265   2
   4   1   4 8600.56 325.360   1
  -4  -1   4 7862.75 187.603   2
  -4  -1   4 8437.72 319.250   3
   4   1   4 8515.71 198.407   3
   4   1   5 7018.09 162.024   3
  -4  -1   5 7596.86 321.263   3
   4   1   6 3282.72 92.3093   3
   4  -1  -6 3234.12 103.147   2
   4   1   7 92.3268 15.1727   3
  -4  -1   7 115.095 64.9414   3
   4  -1  -7 175.457 34.4423   2
  -4  -1   8 385.258 96.6599   3
   4  -1  -8 502.035 62.4214   2
  -4  -1   9-26.7945 69.5356   3
   4   1   9 16.6523 11.8873   3
   4  -1  -9 12.9305 36.1265   2
   4  -1 -10 4539.07 202.954   2
   4   1  10 4031.99 106.064   3
   4  -1 -11 1408.88 117.212   2
  -4  -1  11 1931.48 205.329   3
   4  -1 -12 3555.84 202.031   2
  -4  -1  12 3238.45 273.988   3
   4  -1 -13 10391.3 378.589   2
  -4  -1  13 11798.0 524.739   3
   4  -1 -14 2881.26 208.342   2
  -4  -1  14 2605.73 268.074   3
   4  -1 -15 2152.60 186.395   2
  -4  -1  15 2654.64 275.341   3
   4  -1 -16 2944.24 231.874   2
  -4  -1  16 3479.30 316.937   3
  -4  -1  17 1888.00 237.219   3
  -4  -1  18 2389.69 288.585   3
  -4  -1  19 159.803 143.199   3
  -4  -1  20 253.127 139.220   3
  -4  -1  21 398.712 144.405   3
  -4   1 -21 417.596 160.204   2
  -4   2  21 144.448 124.993   3
  -4   2  20-4.90989 127.471   3
  -4   2  19-39.6588 117.030   3
  -4   2  18 703.363 173.108   3
   4   2 -18 681.805 149.066   2
  -4   2  17 507.021 156.013   3
   4   2 -17 662.179 141.596   2
  -4   2  16 4097.80 340.960   3
   4   2 -16 4335.30 289.859   2
  -4   2  15 5559.59 393.123   3
   4   2 -15 6075.21 332.660   2
  -4   2  14 10202.7 519.036   3
   4   2 -14 10492.0 421.381   2
  -4   2  13 895.272 181.390   3
   4   2 -13 861.399 126.401   2
  -4   2  12 5316.34 346.093   3
   4   2 -12 5107.47 268.390   2
  -4   2  11 4943.27 321.456   3
   4   2 -11 5123.20 256.425   2
  -4   2  10 2127.53 212.920   3
   4   2 -10 2105.03 159.907   2
  -4   2   9 209.318 90.6718   3
   4   2  -9 76.6845 57.1249   2
  -4   2   8 11115.3 435.082   3
   4   2  -8 10047.3 304.043   2
  -4   2   7 26326.8 676.370   3
   4   2  -7 25678.8 508.046   2
  -4   2   6 15928.6 491.843   3
   4   2  -6 14909.0 347.152   2
   4  -2   5 3605.27 234.589   1
  -4   2   5 3692.43 224.803   3
   4   2  -5 3610.55 151.479   2
   4  -2   4 103416. 1569.85   1
  -4   2   4 103416. 1509.94   3
   4   2  -4 100404. 1280.55   2
  -4   2   3 80759.4 1241.67   3
   4   2  -3 79590.4 1046.72   2
   4  -2   3 82715.7 1309.45   1
   4   2  -3 80566.3 1208.49   1
  -4   2   2 27998.7 588.252   3
   4  -2   2 28375.6 650.436   1
   4   2  -2 27993.8 580.123   1
   4  -2   1 1810.17 152.590   1
  -4   2   1 1615.66 121.254   3
   4   2  -1 1508.62 114.884   1
   4  -2   0 850.838 106.376   1
  -4   2   0 1038.56 90.7406   3
   4   2   0 1037.73 103.535   1
  -4   2   0 1124.58 60.1970   2
  -4   2  -1 1709.26 105.504   3
   4   2   1 1732.00 129.684   1
   4  -2  -1 1597.60 143.596   1
  -4   2  -1 1667.67 91.8450   2
  -4   2  -2 26278.1 469.999   2
   4   2   2 26208.2 571.812   1
  -4   2  -2 26189.8 450.089   3
   4  -2  -2 26835.6 633.409   1
  -4  -2   2 26305.6 456.532   2
  -4   2  -3 79156.2 1104.91   2
   4   2   3 78141.1 1219.72   1
  -4   2  -3 77566.7 985.736   3
  -4  -2   3 80199.6 1044.96   2
   4  -2  -3 80545.4 1288.09   1
  -4   2  -4 98055.0 1339.11   2
  -4  -2   4 99131.5 1245.59   2
   4  -2  -4 99481.1 1516.33   1
  -4   2  -5 3446.16 187.056   2
  -4  -2   5 3764.49 237.602   3
   4  -2  -6 13281.8 243.144   2
   4  -2  -6 14492.6 244.425   2
   4  -2  -7 23147.4 396.999   2
  -4  -2   7 24895.9 655.785   3
  -4  -2   8 10908.7 431.938   3
  -4  -2   9 69.8314 68.3724   3
  -4  -2  10 2131.74 201.858   3
   4   2  11 4857.46 169.277   3
  -4  -2  11 4890.52 323.302   3
  -4  -2  12 4717.12 321.715   3
  -4  -2  13 669.387 158.130   3
   4  -2 -14 9775.80 384.077   2
  -4  -2  14 10417.7 509.805   3
   4  -2 -15 4988.06 282.960   2
  -4  -2  15 5444.05 382.386   3
   4  -2 -16 4116.06 269.720   2
  -4   2 -16 4297.28 353.745   2
  -4  -2  16 4081.53 345.388   3
  -4  -2  17 660.825 162.893   3
  -4   2 -17 450.262 149.784   2
  -4  -2  18 697.095 173.873   3
  -4   2 -18 854.580 189.866   2
  -4  -2  19 134.098 124.270   3
  -4   2 -19-119.950 138.659   2
  -4  -2  20 70.6418 112.447   3
  -4   2 -20 187.832 142.296   2
  -4  -2  21 178.493 129.928   3
  -4   2 -21 83.1074 138.676   2
  -4   3  21 300.522 165.102   3
  -4   3  20 53.3618 104.211   3
  -4   3  19 173.805 149.905   3
   4   3 -19 151.777 98.9383   2
  -4   3  18 504.846 158.744   3
   4   3 -18 507.401 138.699   2
  -4   3  17 685.689 181.740   3
   4   3 -17 765.872 155.052   2
  -4   3  16 2230.36 270.597   3
   4   3 -16 2052.80 216.337   2
  -4   3  15 7999.35 477.172   3
   4   3 -15 8359.60 405.190   2
  -4   3  14 3280.70 315.435   3
   4   3 -14 2940.04 237.629   2
  -4   3  13 36116.0 983.209   3
   4   3 -13 36154.2 831.788   2
  -4   3  12 5773.95 378.517   3
   4   3 -12 6133.32 305.025   2
  -4   3  11 7913.40 413.136   3
   4   3 -11 7607.52 327.534   2
  -4   3  10 4820.24 309.036   3
   4   3 -10 4554.55 239.883   2
  -4   3   9 8217.67 401.557   3
   4   3  -9 7888.82 296.977   2
  -4   3   8 3817.66 264.711   3
   4   3  -8 3942.89 202.344   2
  -4   3   7 9782.96 397.670   3
   4   3  -7 9706.32 309.451   2
  -4   3   6 8900.42 365.271   3
   4   3  -6 8393.59 271.444   2
   4  -3   5 48048.2 964.182   1
  -4   3   5 46889.4 931.061   3
   4   3  -5 46971.9 766.336   2
   4  -3   4 6962.82 317.306   1
  -4   3   4 6491.73 291.106   3
   4   3  -4 7039.07 232.715   2
   4  -3   3 45569.1 905.739   1
  -4   3   3 46792.3 852.230   3
   4   3  -3 45504.5 725.294   2
   4   3  -3 45548.0 787.065   1
  -4   3   2 117714. 1626.48   3
   4  -3   2 116291. 1730.51   1
   4   3  -2 118527. 1528.00   2
   4   3  -2 117754. 1577.82   1
   4   3  -1 66120.0 995.659   1
  -4   3   1 66359.0 1023.27   3
  -4   3   1 64097.3 804.601   2
  -4   3   0 34990.2 630.201   3
   4   3   0 33569.8 632.143   1
   4  -3   0 34898.9 745.054   1
  -4   3   0 34385.3 511.346   2
   4   3   1 65594.4 1005.81   1
  -4   3  -1 67948.6 966.358   3
   4  -3  -1 65896.0 1146.98   1
  -4   3  -1 65967.0 900.179   2
   4   3   2 115515. 1562.24   1
  -4   3  -2 113162. 1449.07   3
   4  -3  -2 115621. 1713.09   1
  -4   3  -2 116555. 1474.07   2
  -4   3  -3 44663.6 659.108   3
   4  -3  -3 44219.5 893.607   1
  -4   3  -3 45545.5 746.724   2
  -4   3  -4 6598.43 168.629   3
   4  -3  -4 7129.07 321.533   1
  -4   3  -4 6810.35 255.622   2
  -4   3  -5 40333.9 544.223   3
   4  -3  -5 41922.4 541.098   2
  -4   3  -6 8483.10 321.245   2
   4  -3  -6 8341.32 191.395   2
  -4   3  -7 9631.29 365.178   2
   4  -3  -7 9639.47 232.396   2
  -4   3  -8 3472.00 228.363   2
  -4   3  -9 8331.60 369.901   2
  -4   3 -10 4242.96 281.990   2
  -4  -3  10 4777.82 308.046   3
  -4   3 -11 7276.68 381.523   2
  -4  -3  11 7482.76 402.149   3
  -4   3 -12 6302.06 373.090   2
  -4  -3  12 5955.09 370.618   3
  -4   3 -13 34583.5 951.153   2
  -4  -3  13 37608.4 996.121   3
  -4   3 -14 3177.11 303.091   2
  -4  -3  14 2961.96 293.326   3
  -4   3 -15 8002.09 466.112   2
  -4  -3  15 8437.93 479.109   3
  -4  -3  16 1856.32 243.798   3
  -4   3 -16 1854.45 246.056   2
  -4  -3  17 767.876 191.796   3
  -4   3 -17 558.857 168.853   2
  -4   3 -18 642.892 156.149   2
  -4   3 -19 291.333 143.601   2
  -4   3 -20-32.6823 116.648   2
  -4   3 -21 326.355 132.956   2
  -4   4  21 65.2992 133.119   3
  -4   4  20 1639.50 260.875   3
  -4   4  19 680.505 193.171   3
   4   4 -19 327.869 137.734   2
  -4   4  18 286.873 142.132   3
   4   4 -18 170.427 105.870   2
  -4   4  17 188.384 119.241   3
   4   4 -17-66.5611 77.4284   2
  -4   4  16 2225.06 263.738   3
   4   4 -16 1715.39 206.851   2
  -4   4  15 1600.01 230.426   3
   4   4 -15 1484.73 187.376   2
  -4   4  14 654.533 157.226   3
   4   4 -14 493.377 111.140   2
  -4   4  13 11598.8 541.300   3
   4   4 -13 11905.5 459.723   2
  -4   4  12 3765.00 307.623   3
   4   4 -12 3379.74 236.862   2
  -4   4  11 5786.81 357.521   3
   4   4 -11 5314.78 282.652   2
  -4   4  10 5952.06 352.263   3
   4   4 -10 5743.24 278.460   2
  -4   4   9 3368.09 267.038   3
   4   4  -9 3336.47 208.222   2
  -4   4   8 12966.1 490.963   3
   4   4  -8 12794.5 401.798   2
  -4   4   7 2657.93 223.723   3
   4   4  -7 2638.92 175.169   2
  -4   4   6 7839.72 346.394   3
   4   4  -6 7470.81 279.157   2
   4  -4   5 10619.5 425.669   1
  -4   4   5 10593.9 400.234   3
   4   4  -5 10997.4 334.278   2
   4  -4   4 15594.2 500.357   1
  -4   4   4 16078.7 480.311   3
   4   4  -4 15259.7 398.542   2
   4   4  -4 15309.5 395.671   1
   4  -4   3 19470.9 552.566   1
   4   4  -3 19146.9 446.437   2
   4   4  -3 18716.7 432.488   1
   4  -4   2 73830.4 1263.40   1
  -4   4   2 72622.2 938.433   2
   4   4  -2 76123.1 1110.37   2
   4   4  -2 74718.2 1071.94   1
   4  -4   1 22677.1 599.023   1
   4   4  -1 22539.0 468.179   1
  -4   4   1 22401.0 391.211   2
   4   4   0 34169.2 612.579   1
   4  -4   0 35420.6 767.312   1
  -4   4   0 33910.3 548.317   2
   4  -4  -1 21957.0 390.504   2
   4   4   1 22432.3 471.468   1
   4  -4  -1 22284.8 592.925   1
  -4   4  -1 22450.8 435.996   2
   4  -4  -2 74813.1 1285.05   1
  -4   4  -2 75106.6 1078.77   2
   4  -4  -2 75752.8 961.637   2
   4  -4  -3 19532.8 556.591   1
  -4   4  -3 19486.9 453.312   2
   4  -4  -3 18657.3 330.080   2
   4  -4  -4 14664.0 278.840   2
   4  -4  -4 14962.4 491.075   1
  -4   4  -4 15494.9 417.198   2
   4  -4  -5 10352.6 232.829   2
  -4   4  -5 10698.3 360.987   2
   4  -4  -6 7744.72 208.637   2
  -4   4  -6 7256.95 312.457   2
  -4   4  -7 2690.03 200.818   2
  -4   4  -8 11581.8 439.088   2
  -4   4  -9 3351.55 244.822   2
  -4   4 -10 5507.57 322.618   2
  -4   4 -11 5121.12 328.615   2
  -4   4 -12 3658.23 291.430   2
  -4   4 -13 11553.8 524.878   2
  -4   4 -14 482.484 137.379   2
  -4   4 -15 1836.81 239.350   2
  -4   4 -16 1834.63 244.168   2
  -4   4 -17-46.3333 98.9730   2
  -4   4 -18 175.608 136.195   2
  -4   4 -19 732.968 199.579   2
  -4   4 -20 1925.81 285.030   2
  -4   4 -21 167.304 122.975   2
  -4   5  20 227.130 139.494   3
   4   5 -20 83.9695 112.127   2
   4   5 -19 1395.14 213.528   2
  -4   5  19 1758.85 270.275   3
  -4   5  18 890.441 216.381   3
   4   5 -18 757.822 155.913   2
  -4   5  17 284.677 128.644   3
   4   5 -17 111.687 92.3966   2
  -4   5  16 1919.83 246.132   3
   4   5 -16 1531.48 208.097   2
  -4   5  15 103.222 109.733   3
   4   5 -15 13.3481 85.7509   2
  -4   5  14 537.006 157.042   3
   4   5 -14 400.222 92.6926   2
   4   5 -13 317.243 103.636   2
  -4   5  13 241.138 102.681   3
  -4   5  12 4373.01 330.824   3
   4   5 -12 4349.81 271.355   2
  -4   5  11 9615.54 476.325   3
   4   5 -11 9669.57 396.976   2
  -4   5  10 2265.79 225.294   3
   4   5 -10 1898.36 179.561   2
  -4   5   9 5887.73 348.304   3
   4   5  -9 5474.28 284.003   2
  -4   5   8 3579.47 271.804   3
   4   5  -8 3628.76 223.868   2
   4   5  -7 27.9929 56.8577   2
  -4   5   7 28.7847 98.0015   3
   4   5  -6 11433.7 378.884   2
   4  -5   5 14435.6 501.079   1
   4   5  -5 14078.8 415.601   2
   4  -5   4 12588.2 455.586   1
   4   5  -4 12179.5 376.610   2
   4   5  -4 12400.0 334.844   1
   4  -5   3 11900.8 433.562   1
   4   5  -3 11481.9 358.268   2
   4   5  -3 11469.0 309.088   1
  -4   5   2-7.05182 34.8883   2
   4   5  -2 14.7385 33.8100   1
   4   5  -2 25.0732 50.4409   2
   4  -5   2 102.081 73.8001   1
   4   5  -1 11704.3 298.826   1
   4  -5   1 12087.1 433.373   1
  -4   5   1 11827.6 293.847   2
   4   5   0 19815.0 414.430   1
   4  -5   0 20819.1 579.069   1
  -4   5   0 20494.9 425.675   2
   4  -5  -1 11390.6 420.699   1
  -4   5  -1 12120.4 325.694   2
  -4   5  -2 57.9679 48.6924   2
   4  -5  -2-4.61673 67.5893   1
   4  -5  -3 11222.6 427.579   1
  -4   5  -3 11208.1 348.351   2
   4  -5  -4 12824.5 462.851   1
  -4   5  -4 12853.2 392.988   2
  -4   5  -5 13442.3 426.460   2
   4  -5  -5 13705.8 492.784   1
  -4   5  -6 10994.7 401.989   2
  -4   5  -7 166.925 94.6282   2
  -4   5  -8 3374.09 246.789   2
  -4   5  -9 5879.58 329.246   2
  -4   5 -10 2126.28 216.503   2
  -4   5 -11 9601.17 455.388   2
  -4   5 -12 4160.60 310.399   2
  -4   5 -13 371.760 121.024   2
  -4   5 -14 284.611 119.646   2
  -4   5 -15 166.998 126.078   2
  -4   5 -16 1668.70 239.432   2
  -4   5 -17 333.335 153.120   2
  -4   5 -18 787.887 212.911   2
  -4   5 -19 1976.78 297.276   2
  -4   5 -20 412.927 162.223   2
   4   6 -20-32.3134 111.643   2
  -4   6  19-271.553 159.673   3
   4   6 -19 118.885 103.655   2
  -4   6  18 840.575 204.840   3
   4   6 -18 799.710 164.165   2
  -4   6  17 765.243 186.453   3
   4   6 -17 561.718 148.886   2
  -4   6  16 134.572 115.347   3
   4   6 -16-74.2999 82.2055   2
  -4   6  15 1897.99 260.444   3
   4   6 -15 1809.13 214.920   2
   4   6 -14 932.205 167.115   2
  -4   6  14 885.553 178.025   3
  -4   6  13 6585.75 422.823   3
   4   6 -13 6039.31 352.833   2
  -4   6  12 5317.63 372.101   3
   4   6 -12 5574.19 329.601   2
  -4   6  11 2607.67 256.330   3
   4   6 -11 2815.07 235.732   2
   4   6 -10 2188.26 201.530   2
  -4   6  10 2105.03 235.241   3
   4   6  -9 290.011 96.8613   2
  -4   6   9 281.872 105.112   3
   4   6  -8 1738.39 174.005   2
   4   6  -7 2454.05 189.781   2
   4   6  -6 9420.89 367.373   2
   4  -6   5 2777.11 219.325   1
   4   6  -5 2525.60 193.082   2
   4  -6   4 10649.1 428.692   1
   4   6  -4 10777.7 378.781   2
   4   6  -4 10689.4 290.181   1
   4  -6   3 3296.19 237.617   1
   4   6  -3 3775.01 155.932   1
   4   6  -3 3663.79 213.861   2
   4  -6   2 2656.02 207.410   1
  -4   6   2 2715.44 146.844   2
   4   6  -2 2865.11 191.712   2
   4   6  -2 2823.74 128.497   1
   4   6  -1 3259.17 136.015   1
   4  -6   1 3362.20 235.516   1
   4   6  -1 3514.75 209.668   2
  -4   6   1 2997.71 159.374   2
  -4   6   0 49.5337 45.1397   2
   4  -6   0 26.2625 57.2790   1
   4  -6  -1 3311.86 230.772   1
  -4   6  -1 3162.54 175.187   2
   4  -6  -2 2489.95 204.229   1
  -4   6  -2 2864.42 176.355   2
   4  -6  -3 3538.26 244.787   1
  -4   6  -3 3523.58 202.744   2
   4  -6  -4 10859.1 430.084   1
  -4   6  -4 10544.1 368.812   2
  -4   6  -5 2772.69 200.179   2
   4  -6  -5 2962.52 240.247   1
  -4   6  -6 9837.33 390.168   2
   4  -6  -6 9739.75 426.906   1
  -4   6  -7 2566.25 214.529   2
  -4   6  -8 1820.39 191.210   2
  -4   6  -9 305.225 112.512   2
  -4   6 -10 2052.79 217.080   2
  -4   6 -11 2917.60 263.859   2
  -4   6 -12 5751.93 368.776   2
  -4   6 -13 6336.23 406.545   2
  -4   6 -14 615.586 163.510   2
  -4   6 -15 2116.06 257.523   2
  -4   6 -16-29.0367 104.259   2
  -4   6 -17 558.282 172.416   2
  -4   6 -18 720.658 201.712   2
  -4   6 -19 87.0022 114.401   2
  -4   6 -20-39.9728 129.075   2
   4   7 -20 160.635 126.270   2
  -4   7  19-188.961 141.731   3
   4   7 -19 216.163 131.280   2
   4   7 -18-26.0841 106.252   2
  -4   7  18-44.7051 130.770   3
   4   7 -17 631.442 169.553   2
  -4   7  17 964.384 207.463   3
  -4   7  16 2581.56 308.551   3
   4   7 -16 2499.32 258.968   2
   4   7 -15 1779.85 216.321   2
  -4   7  15 2072.89 272.159   3
  -4   7  14 5794.37 419.256   3
   4   7 -14 5314.46 354.357   2
  -4   7  13 4580.46 364.865   3
   4   7 -13 5231.70 344.856   2
   4   7 -12 551.402 134.750   2
  -4   7  12 374.618 149.425   3
  -4   7  11 6595.63 415.740   3
   4   7 -11 5632.27 337.316   2
   4   7 -10 3236.00 255.112   2
   4   7  -9 197.378 99.5144   2
   4   7  -8 297.078 92.7078   2
   4   7  -7 902.855 131.298   2
   4   7  -6 1290.03 154.009   2
   4  -7   5 1715.68 186.901   1
   4   7  -5 1788.29 176.289   2
   4   7  -5 1712.71 111.750   1
   4  -7   4 8069.32 378.229   1
   4   7  -4 8045.27 343.689   2
   4   7  -4 7375.95 219.205   1
   4   7  -3 1319.51 81.8513   1
   4   7  -3 1291.62 151.394   2
   4  -7   3 1393.26 159.084   1
   4   7  -2 13192.0 269.991   1
   4  -7   2 13567.3 488.037   1
   4   7  -2 14387.8 466.861   2
  -4   7   2 13533.7 380.266   2
   4   7  -1 854.348 110.353   2
  -4   7   1 985.569 102.983   2
   4  -7   1 731.831 123.248   1
   4  -7   0 4434.53 271.485   1
  -4   7   0 4490.82 219.662   2
   4  -7  -1 873.021 133.039   1
  -4   7  -1 1036.08 115.635   2
   4  -7  -2 13710.3 488.438   1
  -4   7  -2 14069.7 423.794   2
  -4   7  -3 1537.12 154.877   2
   4  -7  -3 1292.48 159.798   1
   4  -7  -4 7285.66 366.058   1
  -4   7  -4 7235.79 319.689   2
   4  -7  -5 1330.88 165.197   1
  -4   7  -5 1523.59 162.794   2
   4  -7  -6 1212.57 162.381   1
  -4   7  -6 1420.44 163.586   2
  -4   7  -7 889.658 138.449   2
  -4   7  -8 109.436 102.575   2
  -4   7  -9-32.5048 91.6175   2
  -4   7 -10 3508.75 285.094   2
  -4   7 -11 5304.82 363.503   2
  -4   7 -12 108.942 121.303   2
  -4   7 -13 4796.93 361.931   2
  -4   7 -14 4856.99 372.246   2
  -4   7 -15 2182.52 277.559   2
  -4   7 -16 3101.84 328.992   2
  -4   7 -17 836.378 196.494   2
  -4   7 -18 210.632 154.214   2
  -4   7 -19 278.832 136.724   2
   4   8 -20 274.370 129.992   2
   4   8 -19 1197.93 227.591   2
  -4   8  18 917.574 220.996   3
   4   8 -18 1214.00 220.401   2
   4   8 -17 159.772 120.841   2
  -4   8  17 80.1207 119.490   3
   4   8 -16 444.938 142.583   2
  -4   8  16 441.491 166.637   3
   4   8 -15 642.551 151.753   2
  -4   8  15 764.645 172.538   3
   4   8 -14 534.571 149.001   2
  -4   8  14 373.551 148.871   3
  -4   8  13 1922.66 267.604   3
   4   8 -13 2102.22 229.207   2
   4   8 -12 206.983 106.294   2
  -4   8  12 138.723 107.080   3
   4   8 -11 1190.67 176.665   2
   4   8 -10 1489.85 186.960   2
   4   8  -9 1539.60 185.164   2
   4   8  -8 4068.76 277.330   2
   4   8  -7 1172.00 153.674   2
   4   8  -6 679.177 135.730   2
   4  -8   5 9219.06 425.476   1
   4   8  -5 9555.96 412.704   2
   4  -8   4 3953.85 270.223   1
   4   8  -4 4632.62 282.329   2
   4  -8   3 21343.8 645.173   1
   4   8  -3 21710.2 622.850   2
  -4   8   2 1027.82 115.956   2
   4   8  -2 791.428 127.879   2
   4  -8   2 877.280 129.509   1
   4  -8   1 16402.2 551.044   1
  -4   8   1 16097.9 458.244   2
   4  -8   0 6013.76 326.228   1
  -4   8   0 5634.22 269.624   2
   4  -8  -1 16181.2 545.638   1
  -4   8  -1 16142.6 483.119   2
  -4   8  -2 960.686 128.410   2
   4  -8  -2 950.594 140.691   1
   4  -8  -3 20962.2 636.999   1
  -4   8  -3 20253.4 574.231   2
   4  -8  -4 3880.54 269.724   1
  -4   8  -4 4284.09 262.815   2
  -4   8  -5 9580.87 406.070   2
   4  -8  -5 8870.34 412.669   1
   4  -8  -6 347.946 110.750   1
  -4   8  -6 495.829 121.743   2
  -4   8  -7 1319.79 164.378   2
   4  -8  -7 1291.79 172.392   1
  -4   8  -8 4366.06 305.869   2
  -4   8  -9 1602.04 197.669   2
  -4   8 -10 1567.15 201.078   2
  -4   8 -11 746.920 166.849   2
  -4   8 -12 101.781 106.731   2
  -4   8 -13 1652.58 232.346   2
  -4   8 -14 373.249 153.302   2
  -4   8 -15 616.017 164.662   2
  -4   8 -16 632.102 198.805   2
  -4   8 -17-65.6196 128.484   2
  -4   8 -18 1114.03 220.483   2
  -4   8 -19 594.435 175.135   2
   4   9 -19 424.341 180.301   2
   4   9 -18 989.609 209.760   2
   4   9 -17 472.750 162.827   2
  -4   9  17 429.503 185.140   3
   4   9 -16 399.022 133.826   2
  -4   9  16 435.386 165.879   3
   4   9 -15 657.268 155.491   2
  -4   9  15 603.603 166.254   3
   4   9 -14 440.448 143.342   2
  -4   9  14 832.718 187.322   3
   4   9 -13 528.835 143.035   2
  -4   9  13 565.309 155.911   3
   4   9 -12 1995.95 229.649   2
   4   9 -11 146.215 100.942   2
   4   9 -10 1207.47 173.865   2
   4   9  -9 5396.90 344.473   2
   4   9  -8 7052.35 385.324   2
   4   9  -7 1345.77 175.558   2
   4   9  -6 658.298 133.785   2
   4  -9   5 4310.57 294.841   1
   4   9  -5 4908.84 303.430   2
   4   9  -4 1737.00 188.674   2
   4  -9   4 1607.37 169.307   1
   4  -9   3 12319.2 498.484   1
   4   9  -3 14532.9 525.051   2
   4  -9   2 18418.5 605.166   1
  -4   9   2 17916.6 521.952   2
   4   9  -2 19668.1 629.018   2
   4  -9   1 3377.53 250.458   1
  -4   9   1 3073.49 212.069   2
   4  -9   0 56848.7 1158.12   1
  -4   9   0 55957.7 1047.12   2
   4  -9  -1 3048.03 246.303   1
  -4   9  -1 3137.70 226.346   2
   4  -9  -2 18882.3 617.618   1
  -4   9  -2 19434.6 572.745   2
   4  -9  -3 12867.5 504.944   1
  -4   9  -3 12779.3 471.542   2
  -4   9  -4 1788.67 195.921   2
   4  -9  -4 1622.12 186.364   1
   4  -9  -5 4160.64 293.075   1
  -4   9  -5 4635.74 295.118   2
  -4   9  -6 776.515 142.245   2
   4  -9  -6 634.655 130.555   1
   4  -9  -7 857.474 154.275   1
  -4   9  -7 980.296 151.985   2
  -4   9  -8 6862.48 381.223   2
   4  -9  -8 6282.33 379.162   1
  -4   9  -9 5298.24 350.631   2
  -4   9 -10 1409.96 199.109   2
  -4   9 -11 10.2556 105.842   2
  -4   9 -12 2112.61 253.441   2
  -4   9 -13 527.677 161.947   2
  -4   9 -14 674.143 159.473   2
  -4   9 -15 659.250 179.229   2
  -4   9 -16 296.247 167.096   2
  -4   9 -17 325.112 150.369   2
  -4   9 -18 929.425 221.280   2
   4  10 -18 552.903 186.121   2
   4  10 -17 1221.52 226.508   2
   4  10 -16 931.310 203.281   2
  -4  10  16 904.986 226.891   3
   4  10 -15 1162.94 221.169   2
  -4  10  15 1043.84 219.716   3
   4  10 -14 950.233 188.406   2
  -4  10  14 1024.27 223.209   3
   4  10 -13 774.893 159.937   2
   4  10 -12 2195.25 252.553   2
   4  10 -11 16.5033 111.812   2
   4  10 -10 4296.25 328.619   2
   4  10  -9 1273.92 197.091   2
   4  10  -8 1666.95 209.312   2
   4  10  -7 541.197 131.829   2
   4  10  -6 1165.05 174.046   2
   4  10  -5 2423.73 229.901   2
   4 -10   5 2021.75 212.288   1
   4 -10   4 1791.08 198.019   1
   4  10  -4 2135.51 214.166   2
   4  10  -3 2056.84 219.250   2
   4 -10   3 1845.53 194.644   1
   4 -10   2 6431.21 355.266   1
  -4  10   2 6501.68 323.889   2
   4  10  -2 7309.07 395.017   2
   4 -10   1 10883.6 463.050   1
   4  10  -1 11580.7 498.606   2
  -4  10   1 10974.9 423.792   2
   4 -10   0 16001.6 565.522   1
  -4  10   0 15653.5 518.917   2
   4 -10  -1 11677.6 482.021   1
  -4  10  -1 11298.1 447.941   2
   4 -10  -2 6454.02 354.182   1
  -4  10  -2 7053.75 355.637   2
   4 -10  -3 2238.60 223.301   1
  -4  10  -3 2277.31 213.032   2
   4 -10  -4 1743.48 197.806   1
  -4  10  -4 2162.16 208.885   2
   4 -10  -5 2223.84 228.762   1
  -4  10  -5 2543.08 231.337   2
   4 -10  -6 982.805 159.911   1
  -4  10  -6 1450.63 191.004   2
  -4  10  -7 298.509 131.160   2
   4 -10  -7 424.300 122.463   1
  -4  10  -8 1576.63 203.034   2
   4 -10  -8 1632.44 215.054   1
  -4  10  -9 1216.52 184.755   2
   4 -10  -9 1348.55 194.295   1
   4 -10 -10 3778.10 319.104   1
  -4  10 -10 3792.44 322.355   2
  -4  10 -11 170.279 119.855   2
  -4  10 -12 1944.82 259.428   2
  -4  10 -13 696.060 191.214   2
  -4  10 -14 1205.09 225.656   2
  -4  10 -15 857.134 218.094   2
  -4  10 -16 985.685 244.766   2
  -4  10 -17 1140.80 245.876   2
   4  11 -17 75.7512 114.254   2
   4  11 -16 608.465 177.101   2
   4  11 -15 150.355 121.390   2
  -4  11  15 198.499 133.985   3
   4  11 -14 969.314 191.679   2
   4  11 -13 328.958 131.136   2
   4  11 -12 511.521 153.531   2
   4  11 -11 1383.31 212.835   2
   4  11 -10 489.143 152.713   2
   4  11  -9 1104.04 186.873   2
   4  11  -8 546.130 153.440   2
   4  11  -7 1809.09 210.585   2
   4  11  -6 2818.81 271.671   2
   4  11  -5 5468.04 366.087   2
   4 -11   4 2516.17 234.873   1
   4  11  -4 2319.48 242.066   2
   4  11  -3 1908.59 219.901   2
   4 -11   3 1405.38 184.893   1
   4 -11   2 2354.24 221.566   1
  -4  11   2 2499.98 218.334   2
   4  11  -2 2394.58 242.015   2
  -4  11   1 442.126 107.853   2
   4 -11   1 287.935 87.0879   1
   4  11  -1 428.840 134.290   2
  -4  11   0 651.702 118.527   2
   4 -11   0 498.259 115.153   1
  -4  11  -1 518.555 110.950   2
   4 -11  -1 381.432 100.067   1
   4 -11  -2 2491.44 231.495   1
  -4  11  -2 2440.63 225.015   2
   4 -11  -3 1396.30 183.090   1
  -4  11  -3 1925.79 203.610   2
   4 -11  -4 2099.15 214.234   1
  -4  11  -4 2165.22 225.820   2
   4 -11  -5 5398.34 348.867   1
  -4  11  -5 5355.86 344.442   2
   4 -11  -6 2184.17 232.156   1
  -4  11  -6 2391.29 243.987   2
   4 -11  -7 1714.63 211.593   1
  -4  11  -7 1905.43 227.496   2
  -4  11  -8 265.930 124.420   2
   4 -11  -8 343.170 117.616   1
   4 -11  -9 1396.78 199.703   1
  -4  11  -9 1501.14 219.598   2
   4 -11 -10 228.967 101.427   1
  -4  11 -10 586.913 165.402   2
  -4  11 -11 1390.98 217.344   2
   4 -11 -11 1421.06 210.337   1
  -4  11 -12 454.020 150.172   2
  -4  11 -13 234.275 139.586   2
  -4  11 -14 1195.94 224.726   2
  -4  11 -15 529.623 190.592   2
  -4  11 -16 491.364 198.917   2
   4  12 -15 247.551 115.169   2
   4  12 -14 60.1999 121.804   2
   4  12 -13 408.865 156.914   2
   4  12 -12 723.202 176.329   2
   4  12 -11 732.960 179.692   2
   4  12 -10 1339.04 216.255   2
   4  12  -9 405.297 164.655   2
   4  12  -8 158.102 133.394   2
   4  12  -7 4443.61 345.931   2
   4  12  -6 3157.73 296.111   2
   4  12  -5 810.211 182.930   2
   4 -12   4 1600.77 193.567   1
   4  12  -4 1721.69 222.677   2
   4 -12   3 380.499 109.735   1
   4  12  -3 605.075 141.446   2
  -4  12   2 145.797 79.4188   2
   4  12  -2-101.303 114.451   2
   4 -12   2 39.7997 72.4903   1
  -4  12   1 1058.07 164.157   2
   4 -12   1 1122.65 165.830   1
   4  12  -1 1160.10 182.084   2
  -4  12   0 117.713 84.1740   2
   4 -12   0 62.7510 64.6112   1
  -4  12  -1 991.780 167.673   2
   4 -12  -1 996.980 149.025   1
  -4  12  -2 119.019 118.668   2
   4 -12  -2 88.1805 71.7614   1
  -4  12  -3 430.269 128.326   2
   4 -12  -3 410.645 113.976   1
   4 -12  -4 915.067 149.810   1
  -4  12  -4 1454.00 197.827   2
  -4  12  -5 1046.88 179.697   2
   4 -12  -5 662.464 130.518   1
   4 -12  -6 2776.84 263.293   1
  -4  12  -6 2808.58 280.528   2
   4 -12  -7 3755.86 309.355   1
  -4  12  -7 4270.60 338.508   2
   4 -12  -8 240.791 104.844   1
  -4  12  -8 269.408 144.893   2
  -4  12  -9 553.737 163.050   2
   4 -12  -9 301.570 115.201   1
   4 -12 -10 959.704 175.489   1
  -4  12 -10 998.824 198.134   2
  -4  12 -11 768.750 190.489   2
   4 -12 -11 567.323 153.772   1
  -4  12 -12 838.010 208.033   2
   4 -12 -12 356.913 128.866   1
  -4  12 -13 257.746 158.777   2
   4 -12 -13 319.001 135.579   1
  -4  12 -14-41.1635 133.116   2
  -4  12 -15-88.3509 141.899   2
   4  13 -13 363.613 154.325   2
   4  13 -12 567.503 174.785   2
   4  13 -11 1643.17 255.858   2
   4  13 -10 1343.30 220.560   2
   4  13  -9 374.347 156.952   2
   4  13  -8 1772.24 257.528   2
   4  13  -7 1328.63 216.632   2
   4  13  -6 1606.30 220.591   2
   4  13  -5 601.040 148.482   2
   4  13  -4 1104.74 193.217   2
   4 -13   3 545.054 128.200   1
   4  13  -3 417.727 107.364   2
   4  13  -2 1734.97 228.351   2
   4 -13   2 1781.15 204.114   1
  -4  13   2 1804.11 211.517   2
  -4  13   1 1148.27 177.818   2
   4 -13   1 705.719 133.295   1
   4 -13   0 343.886 109.024   1
  -4  13   0 359.867 108.334   2
  -4  13  -1 785.049 149.532   2
   4 -13  -1 498.801 116.515   1
   4 -13  -2 1491.19 190.405   1
  -4  13  -2 1903.13 230.769   2
  -4  13  -3 778.761 160.884   2
   4 -13  -3 611.374 136.051   1
  -4  13  -4 1373.46 200.019   2
   4 -13  -4 1219.46 175.398   1
  -4  13  -5 565.960 138.129   2
   4 -13  -5 364.308 102.845   1
   4 -13  -6 1218.29 180.349   1
  -4  13  -6 1338.89 219.375   2
  -4  13  -7 1337.20 214.406   2
   4 -13  -7 1365.20 195.404   1
  -4  13  -8 1121.49 207.922   2
   4 -13  -8 997.841 186.053   1
   4 -13  -9-88.2559 93.5665   1
  -4  13  -9 252.613 150.256   2
  -4  13 -10 1110.93 222.520   2
   4 -13 -10 1172.88 203.219   1
  -4  13 -11 1467.42 245.463   2
   4 -13 -11 1362.61 217.226   1
   4 -13 -12 234.804 112.560   1
  -4  13 -12 74.3182 134.590   2
  -4  13 -13 269.036 168.569   2
   4 -13 -13 218.650 112.815   1
   4 -13 -14 319.590 155.578   1
   4  14 -10 1250.11 233.846   2
   4  14  -9 302.721 136.528   2
   4  14  -8 90.5081 119.878   2
   4  14  -7 2766.39 314.092   2
   4  14  -6 530.520 161.756   2
   4  14  -5 2302.82 272.692   2
   4  14  -4-162.737 133.455   2
   4  14  -3 575.706 152.094   2
   4  14  -2-33.0292 108.229   2
  -4  14   1 2732.07 268.193   2
  -4  14   0-35.7718 91.3100   2
  -4  14  -1 2653.88 271.801   2
  -4  14  -2 24.2618 101.320   2
  -4  14  -3 633.154 158.160   2
  -4  14  -4-127.531 126.293   2
  -4  14  -5 2116.48 256.589   2
  -4  14  -6 553.212 174.878   2
  -4  14  -7 2420.57 292.994   2
  -4  14  -8 133.551 119.274   2
  -4  14  -9 178.988 109.396   2
  -4  14 -10 857.793 195.064   2
  -4  14 -11 452.447 190.124   2
  -4  14 -12 233.611 147.118   2
   4  15  -7-74.1573 119.711   2
   4  15  -6 771.066 201.520   2
   4  15  -5 723.890 197.789   2
   4  15  -4 2143.19 280.574   2
   4  15  -3-173.346 145.795   2
  -4  15   1 127.280 114.691   2
  -4  15   0 486.587 148.213   2
  -4  15  -1 47.4666 101.345   2
  -4  15  -2 908.746 171.572   2
  -4  15  -3-68.8018 97.4350   2
  -4  15  -4 2608.54 301.772   2
  -4  15  -5 746.308 183.865   2
  -4  15  -6 689.588 195.110   2
  -4  15  -7 309.362 134.973   2
  -4  15  -8 260.148 156.801   2
  -4  15  -9 865.905 219.396   2
  -4  16   0 26.8785 111.166   2
  -4  16  -1-24.2061 99.0310   2
  -4  16  -2 134.616 130.365   2
  -4  16  -3 1038.87 204.939   2
  -4  16  -4 415.664 152.297   2
  -4  16  -5 333.103 161.831   2
  -4  16  -6 42.0761 142.914   2
  -4  16  -7 303.152 180.389   2
  -4  17  -2 146.400 141.830   2
  -5   0   0 31.6628 21.3708   2
  -5   0   0 1.94922 36.8380   3
   5   0   0 22.8568 66.7592   1
   5   0  -1 682.560 102.978   1
  -5   0   1 747.407 91.5793   3
   5   0   1 594.819 103.902   1
  -5   0   1 662.576 41.8557   2
  -5   0   2 4644.53 232.536   3
   5   0   2 4575.07 254.216   1
   5   0  -2 4084.59 241.526   1
   5   0  -3 871.088 127.726   1
  -5   0   3 699.877 103.661   3
   5   0   4 2886.37 222.515   1
  -5   0   4 2855.93 205.540   3
   5   0  -4 3430.67 234.669   1
  -5   0   5 16319.4 512.249   3
   5   0  -5 17197.1 532.120   1
  -5   0   6 26.4179 75.9040   3
  -5   0   7 5293.94 302.155   3
   5   0  -7 4775.48 129.124   2
  -5   0   8 48.1513 77.6125   3
   5   0  -8 138.242 35.5546   2
  -5   0   9 9146.45 424.624   3
   5   0  -9 8060.91 232.658   2
  -5   0  10 271.135 117.658   3
  -5   0  11 2972.99 265.851   3
  -5   0  12 328.829 110.157   3
  -5   0  13 759.465 148.217   3
  -5   0  14 1249.99 179.149   3
  -5   0  15 376.196 121.003   3
  -5   0  16 841.492 184.737   3
  -5   0  17 247.042 147.195   3
  -5   0  18 40.4423 115.374   3
  -5   0  19 396.266 170.330   3
  -5   0  20-52.7169 112.638   3
  -5   1  20 330.987 174.057   3
  -5   1  19 318.330 145.319   3
  -5   1  18 113.969 132.389   3
  -5   1  17 528.064 177.961   3
  -5   1  16 459.245 157.398   3
  -5   1  15 905.291 192.342   3
  -5   1  14 9890.34 525.450   3
  -5   1  13 6363.45 409.522   3
  -5   1  12 11709.7 541.112   3
  -5   1  11 1840.11 220.871   3
   5   1 -11 1831.01 138.432   2
  -5   1  10 15160.6 569.183   3
   5   1 -10 13463.6 359.801   2
  -5   1   9 625.474 129.501   3
   5   1  -9 713.227 83.5096   2
  -5   1   8 13762.0 511.320   3
   5   1  -8 13425.6 311.351   2
  -5   1   7 1935.41 189.110   3
   5   1  -7 1843.76 98.1165   2
   5   1  -6 19970.4 342.952   2
  -5   1   6 21673.3 608.666   3
   5  -1   5 12299.2 468.880   1
  -5   1   5 11975.1 434.277   3
   5   1  -5 12157.5 434.894   1
   5  -1   4 109.063 79.5160   1
  -5   1   4 192.860 79.3021   3
   5   1  -4 284.150 91.2288   1
   5  -1   3 5181.72 286.137   1
  -5   1   3 5540.24 266.532   3
   5   1  -3 5654.22 277.183   1
   5  -1   2 3813.83 241.367   1
  -5   1   2 3529.51 199.256   3
   5   1  -2 3645.42 218.748   1
  -5   1   1 6071.51 248.908   3
   5  -1   1 5908.59 294.920   1
   5   1  -1 6021.81 278.059   1
  -5   1   0 1508.69 69.0156   2
  -5   1   0 1807.16 128.188   3
   5  -1   0 1759.10 164.839   1
  -5  -1   0 1768.71 97.5138   2
  -5   1  -1 5424.36 168.308   2
  -5   1  -1 5968.45 219.692   3
   5   1   1 6074.15 279.586   1
   5  -1  -1 6027.54 293.447   1
  -5  -1   1 5630.93 160.886   2
  -5  -1   2 3760.41 212.058   3
  -5   1  -2 3818.38 155.558   3
   5   1   2 3439.82 214.352   1
   5  -1  -2 3871.30 235.516   1
  -5  -1   2 3484.72 116.097   2
   5   1   3 5410.27 275.698   1
  -5  -1   3 5570.92 268.040   3
   5  -1  -3 5300.29 286.360   1
  -5  -1   3 4832.45 132.219   2
   5  -1  -4 389.173 112.552   1
   5   1   4 380.518 99.0696   1
  -5  -1   4 80.3006 58.3368   3
   5   1   4 121.061 32.7843   3
  -5  -1   4 76.3097 21.0726   2
   5   1   5 10788.5 233.805   3
  -5  -1   5 11887.3 431.312   3
   5  -1  -5 12365.9 457.936   1
  -5  -1   6 20759.3 592.954   3
   5   1   6 17605.2 281.381   3
  -5  -1   7 1900.62 199.159   3
  -5  -1   8 13590.5 519.275   3
  -5  -1   9 1020.95 160.964   3
  -5  -1  10 14916.3 585.262   3
  -5  -1  11 2138.06 244.568   3
  -5  -1  12 11044.1 529.016   3
  -5  -1  13 6510.64 420.720   3
  -5  -1  14 9828.16 519.610   3
  -5  -1  15 690.140 162.930   3
  -5  -1  16 442.917 161.491   3
  -5  -1  17 307.262 138.146   3
  -5  -1  18-20.8693 102.156   3
  -5  -1  19 314.997 135.577   3
  -5  -1  20 137.802 134.663   3
  -5   1 -20 481.182 168.595   2
  -5   2  20 459.078 166.078   3
  -5   2  19 20.4627 129.249   3
  -5   2  18 311.318 143.562   3
  -5   2  17 22.3935 96.8373   3
  -5   2  16 104.324 106.362   3
  -5   2  15 142.333 113.042   3
  -5   2  14 10952.0 559.138   3
  -5   2  13 4791.12 359.557   3
  -5   2  12 4361.11 333.831   3
   5   2 -12 4126.14 228.371   2
  -5   2  11 16276.9 616.190   3
   5   2 -11 14835.2 419.484   2
  -5   2  10 285.567 122.388   3
   5   2 -10 287.431 71.1771   2
  -5   2   9 6990.98 381.291   3
   5   2  -9 6989.57 253.722   2
  -5   2   8 2003.44 201.002   3
   5   2  -8 1848.50 122.593   2
  -5   2   7 6341.63 339.615   3
   5   2  -7 6041.60 210.435   2
  -5   2   6 11894.5 446.524   3
   5   2  -6 11128.9 276.480   2
   5  -2   5 4435.01 290.634   1
  -5   2   5 4635.01 266.991   3
   5   2  -5 4558.55 159.975   2
   5   2  -5 5024.09 267.248   1
   5  -2   4 25160.5 689.655   1
  -5   2   4 25642.0 635.507   3
   5   2  -4 25015.7 616.604   1
   5  -2   3 6301.73 321.550   1
  -5   2   3 6115.56 281.225   3
   5   2  -3 6390.46 287.520   1
   5  -2   2 11098.9 422.743   1
   5   2  -2 10679.9 371.982   1
  -5   2   2 11014.7 367.920   3
  -5   2   1 7783.57 288.030   3
   5  -2   1 8138.15 360.176   1
   5   2  -1 7638.12 307.519   1
  -5   2   0 22121.7 485.338   3
   5   2   0 21296.7 539.504   1
   5  -2   0 21908.2 601.330   1
   5   2   1 7447.68 308.358   1
  -5   2  -1 7857.89 257.211   3
   5  -2  -1 7636.48 343.298   1
  -5   2  -1 7705.81 203.740   2
   5   2   2 10589.9 379.068   1
  -5   2  -2 10398.0 280.161   3
   5  -2  -2 10715.1 414.009   1
  -5   2  -2 9881.73 266.228   2
  -5   2  -3 6357.98 230.241   2
   5   2   3 6149.06 297.828   1
  -5   2  -3 6246.90 187.634   3
   5  -2  -3 6664.05 325.808   1
  -5  -2   3 6008.91 189.625   2
  -5   2  -4 24495.4 523.203   2
  -5   2  -4 23461.3 377.060   3
  -5  -2   4 23637.8 430.378   2
  -5   2  -5 4373.39 219.181   2
   5  -2  -5 5016.93 296.458   1
  -5   2  -6 10839.9 379.968   2
  -5  -2   6 12813.7 466.461   3
  -5  -2   7 6513.93 346.365   3
  -5  -2   8 2023.81 199.678   3
  -5  -2   9 7243.30 383.729   3
  -5  -2  10 93.1458 85.3737   3
  -5  -2  11 15820.8 620.457   3
  -5  -2  12 3831.10 319.503   3
  -5  -2  13 4439.22 347.872   3
  -5  -2  14 11759.5 574.378   3
  -5  -2  15 193.580 120.642   3
  -5   2 -15 120.642 121.402   2
  -5  -2  16 146.019 103.896   3
  -5   2 -16 15.4935 104.046   2
  -5  -2  17 213.971 122.463   3
  -5   2 -17 64.9215 119.353   2
  -5  -2  18 250.520 134.407   3
  -5   2 -18 209.688 139.932   2
  -5  -2  19 231.609 152.032   3
  -5   2 -19 115.783 137.078   2
  -5  -2  20 326.000 147.230   3
  -5   2 -20 380.140 151.099   2
  -5   3  20-65.5961 140.830   3
  -5   3  19 460.079 160.457   3
  -5   3  18 264.328 148.569   3
  -5   3  17 1774.60 248.110   3
  -5   3  16 2477.85 295.061   3
  -5   3  15 1556.20 232.216   3
  -5   3  14 1191.75 192.492   3
  -5   3  13 1369.98 214.837   3
  -5   3  12 3496.40 306.665   3
   5   3 -12 3148.27 208.539   2
  -5   3  11 5575.82 371.338   3
   5   3 -11 5834.35 272.686   2
  -5   3  10 2031.19 221.450   3
   5   3 -10 1954.24 153.326   2
  -5   3   9 1717.04 205.724   3
   5   3  -9 1769.97 142.999   2
  -5   3   8 1888.57 202.439   3
   5   3  -8 1868.45 133.571   2
  -5   3   7 3574.47 256.517   3
   5   3  -7 3622.60 177.140   2
   5   3  -6 595.941 78.3712   2
  -5   3   6 650.673 113.589   3
   5  -3   5 17756.7 593.869   1
  -5   3   5 18755.8 563.821   3
   5   3  -5 17774.2 398.780   2
   5   3  -5 17469.8 499.277   1
   5  -3   4 9553.76 414.423   1
  -5   3   4 9806.36 381.045   3
   5   3  -4 9646.99 279.249   2
   5   3  -4 9690.57 352.593   1
   5  -3   3 27071.9 711.657   1
  -5   3   3 27744.1 656.555   3
   5   3  -3 25371.1 609.083   1
  -5   3   2 11354.5 380.961   3
   5  -3   2 11414.1 440.046   1
   5   3  -2 10979.4 366.145   1
  -5   3   1 20636.6 507.413   3
   5  -3   1 20107.6 600.797   1
   5   3  -1 19641.7 505.542   1
  -5   3   0 996.485 104.386   3
   5   3   0 705.147 83.1389   1
  -5   3   0 1033.53 62.3717   2
   5  -3   0 1027.91 138.358   1
   5   3   1 20291.2 511.514   1
  -5   3  -1 19873.8 450.378   3
   5  -3  -1 20439.2 597.098   1
  -5   3  -1 19149.4 372.493   2
   5   3   2 11794.1 381.259   1
  -5   3  -2 11198.5 303.663   3
   5  -3  -2 10822.7 433.411   1
  -5   3  -2 10969.8 293.312   2
   5   3   3 27135.3 628.349   1
  -5   3  -3 25568.7 469.772   3
   5  -3  -3 25851.1 702.492   1
  -5   3  -3 26401.2 532.179   2
  -5   3  -4 8872.55 219.324   3
   5  -3  -4 9235.48 407.915   1
  -5   3  -4 9495.11 311.303   2
  -5   3  -5 17353.0 460.497   2
   5  -3  -5 18393.4 576.715   1
   5  -3  -6 717.610 132.675   1
  -5   3  -6 640.041 98.6800   2
  -5   3  -7 3085.21 213.018   2
  -5   3  -8 1654.97 167.939   2
  -5   3  -9 1781.14 184.421   2
  -5   3 -10 1612.10 181.527   2
  -5   3 -11 5761.62 350.198   2
  -5   3 -12 3207.42 274.722   2
  -5  -3  13 995.094 186.387   3
  -5   3 -13 1347.89 204.553   2
  -5  -3  14 794.660 188.775   3
  -5   3 -14 915.505 170.702   2
  -5   3 -15 1993.99 252.104   2
  -5   3 -16 2399.81 284.280   2
  -5   3 -17 1602.77 248.419   2
  -5   3 -18-147.309 120.805   2
  -5   3 -19 306.020 138.589   2
  -5   3 -20-86.2865 124.115   2
  -5   4  19 1183.77 232.959   3
  -5   4  18 1249.91 244.338   3
  -5   4  17 130.476 117.254   3
  -5   4  16 1929.09 277.387   3
  -5   4  15 950.768 211.550   3
  -5   4  14 1691.82 236.627   3
  -5   4  13 4983.74 370.850   3
   5   4 -13 4112.16 258.863   2
  -5   4  12 5161.23 377.200   3
   5   4 -12 5078.96 278.700   2
  -5   4  11 1625.77 217.540   3
   5   4 -11 2143.33 178.577   2
  -5   4  10 2560.84 245.436   3
   5   4 -10 2741.70 194.315   2
  -5   4   9 1393.23 186.592   3
   5   4  -9 1481.48 138.108   2
   5   4  -8 34.5992 56.1209   2
  -5   4   8-8.21732 94.9608   3
  -5   4   7 9910.61 439.331   3
   5   4  -7 9669.42 327.344   2
   5  -4   6 3018.87 244.816   1
  -5   4   6 2840.73 231.610   3
   5   4  -6 3152.76 177.307   2
   5  -4   5 4294.20 285.286   1
  -5   4   5 4000.57 263.475   3
   5   4  -5 3914.36 192.764   2
   5   4  -5 4300.94 232.445   1
   5  -4   4 16853.9 569.639   1
  -5   4   4 17358.3 536.147   3
   5   4  -4 16761.9 423.771   2
   5   4  -4 16440.8 458.211   1
   5  -4   3 9771.47 421.975   1
  -5   4   3 9414.60 367.153   3
   5   4  -3 9462.34 331.094   1
  -5   4   2 27045.2 635.744   3
   5  -4   2 27858.6 734.298   1
   5   4  -2 26225.1 586.183   1
  -5   4   1 13172.6 406.031   3
   5   4  -1 12350.4 374.789   1
   5  -4   1 12861.2 482.187   1
  -5   4   1 11803.1 238.359   2
   5   4   0 844.256 90.6661   1
  -5   4   0 713.323 99.8001   3
  -5   4   0 683.435 60.8148   2
   5  -4   0 531.802 103.446   1
   5   4   1 12796.5 384.669   1
  -5   4  -1 13121.3 370.509   3
   5  -4  -1 12924.0 479.184   1
  -5   4  -1 13094.7 312.466   2
   5   4   2 27167.3 612.040   1
  -5   4  -2 26479.4 535.611   3
   5  -4  -2 26055.5 717.915   1
  -5   4  -2 26596.6 519.558   2
  -5   4  -3 9676.02 278.824   3
   5  -4  -3 9412.85 417.645   1
  -5   4  -3 9624.47 305.092   2
  -5   4  -4 16419.2 355.303   3
   5  -4  -4 17048.7 572.055   1
  -5   4  -4 17262.8 448.288   2
  -5   4  -5 3764.43 137.694   3
   5  -4  -5 4325.23 291.874   1
  -5   4  -5 4193.25 226.993   2
   5  -4  -6 3197.36 253.148   1
  -5   4  -6 2927.46 206.699   2
  -5   4  -7 9856.73 393.196   2
  -5   4  -8 108.007 78.7082   2
  -5   4  -9 1440.87 169.828   2
  -5   4 -10 2273.13 214.380   2
  -5   4 -11 2025.55 216.875   2
  -5   4 -12 4456.10 325.823   2
  -5   4 -13 3971.16 319.975   2
  -5   4 -14 1561.76 211.893   2
  -5   4 -15 943.329 184.531   2
  -5   4 -16 1977.70 249.700   2
  -5   4 -17-128.334 136.695   2
  -5   4 -18 1221.32 220.755   2
  -5   4 -19 1120.61 229.116   2
  -5   4 -20 332.428 162.858   2
  -5   5  19 238.146 154.372   3
  -5   5  18 276.369 167.553   3
  -5   5  17 609.035 167.690   3
  -5   5  16 102.271 97.7935   3
  -5   5  15 2390.82 287.354   3
   5   5 -14 770.958 140.824   2
  -5   5  14 442.869 149.992   3
  -5   5  13 2647.37 289.029   3
   5   5 -13 2767.91 228.476   2
  -5   5  12 2696.41 276.357   3
   5   5 -12 2733.31 221.616   2
  -5   5  11 5455.96 381.336   3
   5   5 -11 5410.69 291.261   2
  -5   5  10 3295.50 288.714   3
   5   5 -10 2861.76 207.961   2
  -5   5   9 2784.78 257.392   3
   5   5  -9 3177.69 208.437   2
  -5   5   8 159.403 98.8889   3
   5   5  -8 147.879 67.5773   2
   5   5  -7 880.456 115.164   2
  -5   5   7 912.993 154.662   3
   5  -5   6 5536.13 336.544   1
  -5   5   6 5310.44 313.214   3
   5   5  -6 5755.47 262.605   2
   5   5  -6 5335.51 257.691   1
   5  -5   5 2827.93 240.588   1
  -5   5   5 2197.00 207.100   3
   5   5  -5 2253.68 160.004   2
   5   5  -5 2501.39 171.205   1
   5  -5   4 3477.64 260.872   1
  -5   5   4 3661.52 250.363   3
   5   5  -4 4010.45 211.925   2
   5   5  -4 3533.14 195.395   1
   5  -5   3 12918.0 495.651   1
  -5   5   3 12821.9 445.921   3
   5   5  -3 12466.3 367.629   1
   5   5  -3 12604.0 391.576   2
   5  -5   2 9825.41 434.290   1
  -5   5   2 11023.9 396.658   3
   5   5  -2 10264.4 327.664   1
  -5   5   1 48.4043 37.1493   2
   5   5  -1-21.8581 41.8815   1
   5  -5   1-77.5047 91.1131   1
   5   5   0 16351.7 425.709   1
   5  -5   0 17166.8 570.619   1
  -5   5   0 16977.7 370.333   2
   5   5   1 2.56726 47.8225   1
   5  -5  -1-33.1058 90.7905   1
  -5   5  -1 86.5909 53.6803   2
   5  -5  -2 10404.1 443.687   1
  -5   5  -2 10651.1 318.980   2
   5  -5  -3 12881.6 503.332   1
  -5   5  -3 12673.5 373.733   2
   5  -5  -4 3536.94 264.233   1
  -5   5  -4 3675.95 205.837   2
   5  -5  -5 2169.90 212.178   1
  -5   5  -5 2049.75 168.345   2
   5  -5  -6 5326.82 328.977   1
  -5   5  -6 5307.39 276.111   2
   5  -5  -7 978.362 160.796   1
  -5   5  -7 794.500 138.333   2
  -5   5  -8 167.883 90.6995   2
  -5   5  -9 2727.17 233.763   2
  -5   5 -10 2962.72 249.921   2
  -5   5 -11 5687.42 358.549   2
  -5   5 -12 2387.67 259.391   2
  -5   5 -13 2683.64 274.848   2
  -5   5 -14 419.075 131.227   2
  -5   5 -15 1868.63 250.238   2
  -5   5 -16 51.0784 108.290   2
  -5   5 -17 501.812 164.839   2
  -5   5 -18 566.578 158.566   2
  -5   5 -19 509.884 185.810   2
  -5   5 -20 70.4383 134.447   2
  -5   6  18 445.509 161.005   3
  -5   6  17 275.968 155.326   3
  -5   6  16 74.5958 100.664   3
  -5   6  15 1776.09 252.356   3
   5   6 -14 184.181 104.001   2
  -5   6  14-17.9260 98.5985   3
   5   6 -13 674.877 129.384   2
  -5   6  13 1132.59 205.224   3
  -5   6  12 3060.44 303.389   3
   5   6 -12 3311.23 249.521   2
  -5   6  11 3705.34 323.389   3
   5   6 -11 3613.64 253.087   2
   5   6 -10 830.679 130.800   2
  -5   6  10 839.776 174.916   3
  -5   6   9 9134.06 461.756   3
   5   6  -9 8298.04 366.330   2
  -5   6   8 2068.41 233.051   3
   5   6  -8 2368.81 192.097   2
  -5   6   7 4133.43 295.723   3
   5   6  -7 4265.91 249.979   2
   5  -6   6 1980.29 214.231   1
  -5   6   6 1977.30 207.477   3
   5   6  -6 2051.29 173.911   2
   5   6  -6 1771.83 146.380   1
   5  -6   5 6939.59 382.425   1
  -5   6   5 7173.61 370.087   3
   5   6  -5 6859.68 300.471   2
   5   6  -5 6689.85 268.281   1
   5  -6   4 4343.94 300.223   1
   5   6  -4 4411.72 245.495   2
   5   6  -4 4230.63 203.990   1
   5  -6   3 18742.8 623.005   1
   5   6  -3 18655.9 443.958   1
   5   6  -3 18891.3 522.020   2
   5  -6   2 11807.7 480.199   1
   5   6  -2 10865.8 320.741   1
  -5   6   2 11521.7 297.584   2
   5   6  -1 941.995 89.8531   1
  -5   6   1 996.998 89.2621   2
   5  -6   1 958.354 146.782   1
   5   6   0 818.478 82.1978   1
  -5   6   0 1095.45 101.369   2
   5  -6   0 901.524 138.035   1
   5  -6  -1 1039.81 136.784   1
  -5   6  -1 1093.20 106.135   2
   5  -6  -2 11608.3 477.278   1
  -5   6  -2 11654.1 360.647   2
   5  -6  -3 19035.1 627.531   1
  -5   6  -3 19636.8 504.414   2
   5  -6  -4 4423.50 307.217   1
  -5   6  -4 4434.10 236.774   2
   5  -6  -5 6897.46 382.395   1
  -5   6  -5 6772.11 315.805   2
   5  -6  -6 1630.75 194.225   1
  -5   6  -6 1937.77 177.469   2
  -5   6  -7 3711.97 251.742   2
   5  -6  -7 3912.72 301.054   1
   5  -6  -8 2227.28 234.957   1
  -5   6  -8 1843.41 195.358   2
  -5   6  -9 7752.92 391.502   2
  -5   6 -10 750.871 148.067   2
  -5   6 -11 3775.19 300.322   2
  -5   6 -12 3564.78 304.677   2
  -5   6 -13 762.576 166.178   2
  -5   6 -14 174.052 104.713   2
  -5   6 -15 1859.66 246.729   2
  -5   6 -16-81.0244 109.853   2
  -5   6 -17 22.7227 102.785   2
  -5   6 -18 252.811 157.490   2
  -5   6 -19 120.422 154.261   2
  -5   7  17 38.0870 107.480   3
  -5   7  16 350.331 158.628   3
   5   7 -15 206.752 103.108   2
  -5   7  15-61.3819 118.037   3
   5   7 -14 56.4527 94.0750   2
  -5   7  14 433.945 163.178   3
   5   7 -13 346.049 119.766   2
  -5   7  13 410.345 153.606   3
  -5   7  12 5013.30 391.277   3
   5   7 -12 4430.01 297.641   2
   5   7 -11 494.726 114.225   2
  -5   7  11 424.283 148.111   3
  -5   7  10 3835.10 327.333   3
   5   7 -10 3496.81 251.113   2
  -5   7   9 3261.72 282.651   3
   5   7  -9 2554.59 218.707   2
   5   7  -8 709.682 121.044   2
  -5   7   8 714.601 163.565   3
   5   7  -7 806.548 127.054   2
   5  -7   6 8554.20 431.203   1
   5   7  -6 8241.34 362.442   2
   5  -7   5 3724.33 286.797   1
   5   7  -5 3648.11 239.744   2
   5   7  -4 3801.95 242.324   2
   5  -7   4 3601.97 277.390   1
   5  -7   3 5412.95 332.139   1
   5   7  -3 5453.16 289.151   2
   5   7  -2 4598.69 187.077   1
   5  -7   2 4839.31 317.272   1
  -5   7   2 4952.09 212.064   2
   5   7  -1 3570.81 161.291   1
   5  -7   1 3970.15 284.032   1
  -5   7   1 3480.87 180.656   2
   5  -7   0 2028.66 205.002   1
  -5   7   0 1796.06 137.728   2
   5  -7  -1 3926.50 283.652   1
  -5   7  -1 3711.66 202.890   2
   5  -7  -2 4939.63 314.855   1
  -5   7  -2 4791.05 241.182   2
   5  -7  -3 5375.52 338.620   1
  -5   7  -3 4971.92 257.056   2
   5  -7  -4 3726.45 284.578   1
  -5   7  -4 4031.31 243.750   2
   5  -7  -5 3563.50 279.690   1
  -5   7  -5 3207.87 225.532   2
   5  -7  -6 8046.58 420.124   1
  -5   7  -6 8586.60 377.857   2
   5  -7  -7 969.917 180.713   1
  -5   7  -7 1059.36 148.902   2
   5  -7  -8 646.757 145.868   1
  -5   7  -8 482.460 117.691   2
  -5   7  -9 2616.97 237.402   2
  -5   7 -10 3377.48 285.109   2
  -5   7 -11 337.301 126.223   2
  -5   7 -12 3785.09 317.406   2
  -5   7 -13 41.4274 105.580   2
  -5   7 -14 172.246 127.725   2
  -5   7 -15 339.986 145.499   2
  -5   7 -16 603.406 173.444   2
  -5   7 -17 47.9737 154.453   2
  -5   7 -18 945.883 226.793   2
  -5   7 -19 487.036 194.648   2
  -5   8  17 764.556 200.800   3
  -5   8  16-124.342 116.327   3
   5   8 -15 213.039 110.563   2
  -5   8  15 181.125 127.047   3
   5   8 -14 680.720 149.875   2
  -5   8  14 1073.04 218.716   3
   5   8 -13 1475.55 195.361   2
  -5   8  13 1227.84 216.784   3
   5   8 -12 110.698 95.7516   2
  -5   8  12-13.8199 121.779   3
  -5   8  11 2928.51 298.333   3
   5   8 -11 3141.32 261.792   2
  -5   8  10 2990.56 301.935   3
   5   8 -10 3059.36 253.058   2
  -5   8   9 6795.45 430.619   3
   5   8  -9 6526.22 362.333   2
   5   8  -8 2530.82 220.067   2
   5   8  -7 6867.04 355.274   2
   5  -8   6 1295.03 179.873   1
   5   8  -6 1670.78 179.001   2
   5  -8   5 3864.90 291.593   1
   5   8  -5 4437.71 278.633   2
   5   8  -4 569.413 114.378   2
   5  -8   4 288.665 93.4231   1
   5  -8   3 7248.10 398.857   1
   5   8  -3 7678.87 370.401   2
   5  -8   2 2685.52 241.248   1
  -5   8   2 2525.63 166.327   2
   5  -8   1 20803.6 675.082   1
  -5   8   1 19222.8 496.820   2
   5  -8   0 36078.2 925.964   1
  -5   8   0 34716.3 723.189   2
   5  -8  -1 19205.1 663.042   1
  -5   8  -1 19561.0 529.170   2
   5  -8  -2 3289.22 279.182   1
  -5   8  -2 2274.12 181.620   2
   5  -8  -3 7657.39 409.666   1
  -5   8  -3 7428.71 336.708   2
  -5   8  -4 438.510 93.8782   2
   5  -8  -4 579.025 135.881   1
   5  -8  -5 4293.52 307.986   1
  -5   8  -5 4612.34 282.107   2
   5  -8  -6 1588.91 201.491   1
  -5   8  -6 1811.37 189.083   2
  -5   8  -7 6625.95 357.329   2
   5  -8  -7 6391.35 398.211   1
  -5   8  -8 2573.51 235.954   2
   5  -8  -8 3061.72 279.324   1
  -5   8  -9 6430.46 384.098   2
   5  -8  -9 6261.83 404.374   1
  -5   8 -10 3157.53 282.592   2
  -5   8 -11 3594.03 307.961   2
  -5   8 -12 104.500 98.5557   2
  -5   8 -13 973.017 191.429   2
  -5   8 -14 430.919 150.168   2
  -5   8 -15 188.799 148.057   2
  -5   8 -16-181.748 142.075   2
  -5   8 -17 385.711 162.965   2
  -5   8 -18-155.068 153.541   2
  -5   9  16 676.412 187.998   3
   5   9 -15 603.416 146.973   2
  -5   9  15 290.389 154.638   3
   5   9 -14 512.890 137.303   2
  -5   9  14 671.647 183.785   3
   5   9 -13 171.744 95.8323   2
  -5   9  13 213.354 124.270   3
   5   9 -12 1967.06 223.159   2
  -5   9  12 1605.84 239.686   3
   5   9 -11 416.014 136.544   2
  -5   9  11 351.025 141.207   3
   5   9 -10 5008.78 342.830   2
   5   9  -9 1113.17 175.953   2
   5   9  -8 5142.31 330.434   2
   5   9  -7 120.416 84.2583   2
   5   9  -6 2648.00 230.415   2
   5  -9   5 1358.25 185.472   1
   5   9  -5 1223.21 166.443   2
   5  -9   4 6410.49 379.851   1
   5   9  -4 6928.35 371.049   2
   5   9  -3 1089.50 160.855   2
   5  -9   3 859.674 156.792   1
   5  -9   2 16462.8 616.006   1
  -5   9   2 15881.4 475.881   2
   5  -9   1 5404.02 347.626   1
  -5   9   1 5494.50 271.264   2
   5  -9   0 21085.8 699.389   1
  -5   9   0 20551.0 560.021   2
   5  -9  -1 5643.60 356.880   1
  -5   9  -1 5560.05 295.799   2
   5  -9  -2 16732.5 621.129   1
  -5   9  -2 17260.1 538.431   2
   5  -9  -3 1173.65 180.402   1
  -5   9  -3 972.912 135.212   2
   5  -9  -4 6962.87 399.044   1
  -5   9  -4 6917.99 348.302   2
  -5   9  -5 1350.38 161.997   2
   5  -9  -5 1061.28 164.684   1
   5  -9  -6 2128.44 234.727   1
  -5   9  -6 2661.41 232.360   2
  -5   9  -7 31.3001 86.7798   2
   5  -9  -7-39.1592 86.6113   1
  -5   9  -8 5595.25 346.825   2
   5  -9  -8 5448.20 376.646   1
  -5   9  -9 754.948 166.738   2
   5  -9  -9 1238.00 214.446   1
  -5   9 -10 5072.55 356.083   2
   5  -9 -10 4788.15 378.962   1
  -5   9 -11 499.779 155.675   2
   5  -9 -11 604.530 169.347   1
  -5   9 -12 1709.09 240.432   2
  -5   9 -13 147.160 107.552   2
  -5   9 -14 362.613 134.001   2
  -5   9 -15 233.523 125.064   2
  -5   9 -16 382.241 166.003   2
  -5   9 -17 635.185 195.983   2
   5  10 -15 301.597 135.872   2
  -5  10  15 178.353 164.282   3
   5  10 -14 1572.38 225.107   2
  -5  10  14 2046.69 299.108   3
   5  10 -13 654.200 168.291   2
  -5  10  13 709.156 190.061   3
   5  10 -12 1196.83 198.271   2
  -5  10  12 1359.17 239.453   3
   5  10 -11 681.140 158.655   2
   5  10 -10 1143.84 185.946   2
   5  10  -9 1865.86 222.912   2
   5  10  -8 535.452 128.062   2
   5  10  -7 124.794 101.255   2
   5  10  -6 1758.83 204.182   2
   5 -10   5 1765.73 214.777   1
   5  10  -5 2020.84 215.636   2
   5 -10   4 3229.06 285.664   1
   5  10  -4 3389.32 274.012   2
   5  10  -3 1746.98 204.164   2
   5 -10   3 1819.40 212.668   1
  -5  10   2 695.629 115.078   2
   5 -10   2 518.360 121.130   1
  -5  10   1 749.956 115.453   2
   5 -10   1 854.694 158.418   1
  -5  10   0 57.9899 75.2690   2
   5 -10   0-133.076 87.7519   1
  -5  10  -1 1135.04 151.430   2
   5 -10  -1 957.909 164.134   1
  -5  10  -2 1093.72 144.790   2
   5 -10  -2 1216.91 185.426   1
   5 -10  -3 1675.40 199.162   1
  -5  10  -3 1637.47 184.258   2
   5 -10  -4 2936.80 269.936   1
  -5  10  -4 3248.71 254.775   2
   5 -10  -5 1754.88 215.159   1
  -5  10  -5 1852.18 204.143   2
  -5  10  -6 1718.48 203.442   2
   5 -10  -6 1508.93 198.840   1
   5 -10  -7 130.107 95.3465   1
  -5  10  -7 176.145 106.825   2
  -5  10  -8 407.400 134.076   2
   5 -10  -8 609.383 148.481   1
   5 -10  -9 1850.69 240.241   1
  -5  10  -9 1935.90 226.876   2
  -5  10 -10 1010.68 187.731   2
   5 -10 -10 1120.96 209.260   1
  -5  10 -11 1019.03 195.774   2
   5 -10 -11 934.509 192.439   1
  -5  10 -12 1434.78 221.008   2
   5 -10 -12 1411.22 227.413   1
  -5  10 -13 609.117 164.687   2
  -5  10 -14 1412.39 230.498   2
  -5  10 -15 128.012 136.468   2
  -5  10 -16 1044.91 230.708   2
   5  11 -15 874.827 208.546   2
   5  11 -14 338.588 159.627   2
   5  11 -13 719.776 168.361   2
  -5  11  13 1165.74 244.907   3
   5  11 -12 286.686 135.025   2
   5  11 -11 38.3267 97.9996   2
   5  11 -10 313.304 139.165   2
   5  11  -9 1288.03 199.008   2
   5  11  -8 1561.96 214.247   2
   5  11  -7 881.889 159.834   2
   5  11  -6 376.403 139.530   2
   5 -11   5 2293.68 250.514   1
   5  11  -5 2054.76 228.930   2
   5 -11   4 60.3939 83.0911   1
   5  11  -4 124.853 105.003   2
   5  11  -3 2119.89 230.681   2
   5 -11   3 1802.18 213.468   1
   5 -11   2 898.962 157.957   1
   5 -11   1 4088.90 312.049   1
  -5  11   0 734.190 129.081   2
   5 -11   0 683.314 142.133   1
   5 -11  -1 4121.04 316.256   1
  -5  11  -1 4299.68 285.642   2
  -5  11  -2 835.831 144.675   2
   5 -11  -2 942.261 166.284   1
  -5  11  -3 1800.51 198.195   2
   5 -11  -3 1761.12 211.982   1
   5 -11  -4 141.188 87.7462   1
  -5  11  -4 222.133 104.967   2
   5 -11  -5 1760.60 214.076   1
  -5  11  -5 2071.39 222.012   2
  -5  11  -6 219.732 108.138   2
   5 -11  -6 229.581 109.622   1
  -5  11  -7 1006.65 182.042   2
   5 -11  -7 703.403 156.799   1
   5 -11  -8 1411.81 204.583   1
  -5  11  -8 1432.98 210.130   2
  -5  11  -9 1359.44 212.836   2
   5 -11  -9 978.683 186.772   1
  -5  11 -10 270.667 135.869   2
   5 -11 -10 192.092 113.843   1
   5 -11 -11 132.187 123.433   1
  -5  11 -11 321.948 146.245   2
   5 -11 -12 343.519 148.863   1
  -5  11 -12 482.102 176.506   2
   5 -11 -13 807.388 178.662   1
  -5  11 -13 675.017 177.898   2
  -5  11 -14 152.533 150.208   2
   5 -11 -14 627.926 195.420   1
  -5  11 -15 505.460 167.730   2
   5  12 -14 361.968 151.212   2
   5  12 -13 227.468 134.574   2
   5  12 -12 303.088 128.917   2
   5  12 -11 364.817 144.204   2
   5  12 -10 701.490 172.230   2
   5  12  -9 439.246 152.492   2
   5  12  -8 207.910 120.417   2
   5  12  -7 1201.97 197.555   2
   5  12  -6 1007.84 179.097   2
   5  12  -5 412.369 136.554   2
   5 -12   4 1203.27 197.363   1
   5  12  -4 1766.35 225.939   2
   5  12  -3-109.807 112.439   2
   5 -12   3 29.9598 81.4542   1
   5 -12   2 3835.69 315.168   1
   5 -12   1 424.079 131.980   1
   5 -12   0 2264.25 242.545   1
  -5  12  -1 677.867 136.334   2
   5 -12  -1 567.508 125.696   1
   5 -12  -2 3852.68 317.831   1
  -5  12  -2 3691.67 280.177   2
  -5  12  -3 33.6792 84.9078   2
   5 -12  -3-97.5081 91.5322   1
   5 -12  -4 1446.23 202.635   1
  -5  12  -4 1713.40 211.070   2
   5 -12  -5 379.152 130.118   1
  -5  12  -5 636.268 149.694   2
  -5  12  -6 1112.04 177.500   2
   5 -12  -6 727.014 153.505   1
  -5  12  -7 882.831 176.234   2
   5 -12  -7 704.735 161.985   1
  -5  12  -8 407.883 143.780   2
   5 -12  -8 204.328 118.976   1
   5 -12  -9 157.691 119.948   1
  -5  12  -9 516.591 172.629   2
   5 -12 -10 874.374 182.456   1
  -5  12 -10 632.829 158.850   2
  -5  12 -11 170.812 135.505   2
   5 -12 -11-2.58725 114.957   1
   5 -12 -12 241.679 129.741   1
  -5  12 -12 754.123 194.539   2
  -5  12 -13 215.714 140.213   2
   5 -12 -13 28.2391 110.257   1
  -5  12 -14-51.6450 145.843   2
   5  13 -12 357.911 156.253   2
   5  13 -11 1685.44 256.929   2
   5  13 -10 1093.82 222.654   2
   5  13  -9 2322.86 281.487   2
   5  13  -8 585.093 159.859   2
   5  13  -7 1215.71 213.118   2
   5  13  -6 2644.65 287.644   2
   5  13  -5-192.520 117.614   2
   5 -13   4 387.689 132.243   1
   5  13  -4 43.3759 116.854   2
   5 -13   3 1304.73 193.502   1
   5  13  -3 1575.11 227.538   2
   5 -13   2 195.329 106.803   1
   5 -13   1 569.669 145.164   1
   5 -13   0-32.8236 100.228   1
   5 -13  -1 551.976 134.281   1
   5 -13  -2 49.4823 72.1629   1
  -5  13  -3 1281.07 188.019   2
   5 -13  -3 1212.74 186.029   1
  -5  13  -4 371.178 138.520   2
   5 -13  -4 274.713 117.486   1
   5 -13  -5-11.4440 88.5936   1
  -5  13  -5-15.8019 92.1601   2
   5 -13  -6 1901.04 241.043   1
  -5  13  -6 1950.19 253.379   2
  -5  13  -7 952.317 191.325   2
   5 -13  -7 1012.86 174.737   1
  -5  13  -8 682.663 192.486   2
   5 -13  -8 448.362 138.909   1
  -5  13  -9 2247.65 283.706   2
   5 -13  -9 1749.99 249.544   1
   5 -13 -10 677.292 178.695   1
  -5  13 -10 663.509 191.262   2
   5 -13 -11 1406.61 233.281   1
  -5  13 -11 1638.28 261.458   2
  -5  13 -12 182.904 131.458   2
   5 -13 -12 281.289 127.181   1
  -5  13 -13 42.9156 134.367   2
   5  14  -9 1390.84 244.937   2
   5  14  -8 2098.24 279.933   2
   5  14  -7 1777.27 260.370   2
   5  14  -6 716.411 181.546   2
   5  14  -5 2681.63 291.617   2
   5  14  -4 236.609 121.659   2
   5 -14   1-72.2673 97.4201   1
   5 -14   0 28.0964 88.0884   1
   5 -14  -1-151.325 91.8192   1
   5 -14  -2 406.193 114.587   1
   5 -14  -3 436.647 135.129   1
   5 -14  -4 683.630 165.368   1
  -5  14  -5 2357.55 270.382   2
   5 -14  -5 2782.93 298.874   1
   5 -14  -6 897.559 184.272   1
  -5  14  -6 698.030 190.394   2
   5 -14  -7 944.756 186.049   1
  -5  14  -7 1468.30 226.663   2
  -5  14  -8 1956.13 264.639   2
   5 -14  -8 1809.82 255.115   1
  -5  14  -9 1249.19 222.275   2
   5 -14  -9 1061.53 209.358   1
  -5  14 -10 415.583 171.165   2
   5 -14 -10 634.637 175.926   1
  -5  14 -11 503.301 173.705   2
  -5  15  -7 332.497 146.404   2
  -5  15  -8 788.588 199.619   2
  -5  15  -9 50.7106 117.486   2
   6   0   0-258.424 108.363   1
  -6   0   1 7548.00 302.339   3
   6   0   1 6964.35 343.862   1
   6   0  -1 7111.32 347.314   1
  -6   0   2 6108.24 290.333   3
   6   0   2 6106.92 327.120   1
   6   0  -2 5951.77 322.746   1
   6   0   3 56252.9 1155.12   1
  -6   0   3 57681.5 1073.70   3
   6   0  -3 58118.0 1145.56   1
   6   0  -4 377.162 113.767   1
   6   0   4 314.279 122.960   1
  -6   0   4 105.195 83.5177   3
   6   0   5-34.5715 77.0894   1
  -6   0   5 33.0504 77.6707   3
   6   0  -5 183.783 107.509   1
  -6   0   6 6774.41 358.461   3
   6   0  -6 6514.94 350.234   1
  -6   0   7 1712.50 195.125   3
   6   0  -7 1360.62 176.687   1
  -6   0   8 1982.79 206.506   3
  -6   0   9 2966.44 267.870   3
  -6   0  10 15.9602 103.550   3
  -6   0  11 1615.62 216.752   3
  -6   0  12 9813.84 517.734   3
  -6   0  13 2442.42 274.718   3
  -6   0  14 1122.15 211.835   3
  -6   0  15 7884.05 507.348   3
  -6   0  16-132.127 115.091   3
  -6   0  17 558.498 172.536   3
  -6   0  18 476.379 184.608   3
  -6   1  18 728.574 208.731   3
  -6   1  17 314.721 151.512   3
  -6   1  16 2005.77 270.923   3
  -6   1  15 124.211 109.815   3
  -6   1  14 4627.05 374.442   3
  -6   1  13 209.937 114.776   3
  -6   1  12 119.742 109.124   3
  -6   1  11 221.882 104.720   3
  -6   1  10 750.338 161.944   3
  -6   1   9 313.673 107.087   3
  -6   1   8 2308.51 233.063   3
  -6   1   7 2063.46 201.692   3
   6   1  -7 2260.41 216.573   1
  -6   1   6 2682.12 224.828   3
   6   1  -6 3123.60 242.975   1
   6  -1   5 5460.36 330.810   1
  -6   1   5 5263.22 309.182   3
   6   1  -5 5432.37 313.786   1
   6  -1   4 15909.0 567.454   1
  -6   1   4 16093.6 513.999   3
   6   1  -4 14917.4 524.592   1
   6  -1   3 6456.93 349.244   1
  -6   1   3 6308.97 310.792   3
   6   1  -3 6466.45 331.531   1
  -6   1   2 11828.0 404.443   3
   6  -1   2 12234.4 477.850   1
   6   1  -2 12395.3 450.844   1
  -6   1   1 710.125 97.8362   3
   6  -1   1 771.928 117.528   1
   6   1  -1 751.563 115.430   1
  -6   1   0 5460.30 243.470   3
   6   1   0 5615.96 300.172   1
   6  -1   0 5469.80 314.289   1
  -6   1  -1 678.888 58.9833   2
   6  -1  -1 809.119 130.118   1
   6   1   1 804.648 118.888   1
  -6   1  -1 969.803 99.9975   3
  -6   1  -2 11175.6 293.275   2
   6   1   2 11740.4 446.273   1
   6  -1  -2 11408.3 458.268   1
   6   1   3 6557.77 339.906   1
   6  -1  -3 6027.08 339.386   1
   6   1   4 16373.3 552.511   1
  -6  -1   4 16287.4 531.037   3
   6  -1  -4 16736.8 570.647   1
  -6  -1   5 5428.74 309.671   3
   6  -1  -5 5019.87 318.566   1
  -6  -1   6 2896.87 236.212   3
   6  -1  -6 3298.63 261.449   1
  -6  -1   7 2189.40 219.754   3
   6  -1  -7 2130.52 223.812   1
  -6  -1   8 2097.94 217.176   3
  -6  -1   9 365.699 119.515   3
  -6  -1  10 534.715 145.235   3
  -6  -1  11 152.054 110.260   3
  -6  -1  12 339.730 124.189   3
  -6  -1  13 754.242 155.172   3
  -6  -1  14 5162.77 397.150   3
  -6  -1  15 238.978 134.002   3
  -6  -1  16 2028.42 286.363   3
  -6  -1  17 523.213 167.085   3
  -6  -1  18 521.363 157.369   3
  -6   1 -19 558.237 175.686   2
  -6   1 -20 103.319 139.989   2
  -6   2  18 353.896 165.528   3
  -6   2  17 1226.66 230.954   3
  -6   2  16 389.912 127.872   3
  -6   2  15 686.390 177.001   3
  -6   2  14 1166.61 218.112   3
  -6   2  13 3428.47 319.268   3
  -6   2  12 4662.44 365.319   3
  -6   2  11 7458.83 442.603   3
  -6   2  10 3242.09 287.045   3
  -6   2   9 2213.83 239.270   3
  -6   2   8 7215.75 393.376   3
  -6   2   7 277.112 114.288   3
   6   2  -7 312.732 103.922   1
  -6   2   6 4909.53 300.688   3
   6   2  -6 4696.94 290.078   1
   6  -2   5 2475.16 230.644   1
  -6   2   5 2638.28 216.867   3
   6   2  -5 2362.26 208.391   1
   6  -2   4 446.839 125.966   1
  -6   2   4 85.1266 69.9892   3
   6   2  -4 290.483 90.3513   1
   6  -2   3 417.235 112.907   1
  -6   2   3 301.567 67.0315   3
   6   2  -3 614.735 107.624   1
   6   2  -2 976.970 126.939   1
  -6   2   2 966.709 115.638   3
   6  -2   2 967.819 152.404   1
  -6   2   1 2304.34 173.544   3
   6  -2   1 2253.79 206.775   1
   6   2  -1 2263.28 189.092   1
  -6   2   0 230.470 65.3623   3
   6   2   0 233.960 74.8190   1
   6  -2   0 30.9258 66.1964   1
  -6   2  -1 2063.89 142.211   3
   6   2   1 2237.80 186.650   1
   6  -2  -1 1868.95 188.607   1
  -6   2  -1 1933.77 95.3778   2
  -6   2  -2 861.560 89.4639   3
   6   2   2 901.366 133.507   1
   6  -2  -2 811.202 131.840   1
  -6   2  -2 827.400 76.8495   2
   6   2   3 437.206 103.271   1
  -6   2  -3 362.688 54.8830   3
   6  -2  -3 402.662 108.581   1
  -6   2  -3 330.872 61.1705   2
   6   2   4 287.074 101.701   1
   6  -2  -4 331.557 116.410   1
  -6   2  -4 115.061 55.0626   2
  -6   2  -5 2122.21 155.432   2
   6  -2  -5 2852.68 249.845   1
  -6   2  -6 4743.90 250.728   2
   6  -2  -6 4633.20 312.750   1
  -6  -2   7 288.683 117.009   3
   6  -2  -7 217.016 102.968   1
  -6   2  -7 359.265 88.5111   2
  -6   2  -8 6699.45 331.668   2
  -6  -2   8 6781.61 382.741   3
   6  -2  -8 7294.84 402.868   1
  -6   2  -9 1808.64 191.841   2
  -6  -2   9 2258.67 240.197   3
  -6   2 -10 2753.35 240.574   2
  -6  -2  10 3303.58 287.103   3
  -6   2 -11 7166.05 402.528   2
  -6  -2  11 7922.54 451.577   3
  -6   2 -12 4343.88 324.706   2
  -6  -2  12 4763.34 368.794   3
  -6   2 -13 3143.27 286.206   2
  -6  -2  13 3279.91 321.735   3
  -6  -2  14 1325.00 230.996   3
  -6   2 -14 1215.28 201.411   2
  -6  -2  15 706.646 191.870   3
  -6   2 -15 782.816 172.504   2
  -6  -2  16 657.105 186.309   3
  -6   2 -16 688.055 170.141   2
  -6  -2  17 1507.16 253.856   3
  -6   2 -17 1478.52 246.420   2
  -6  -2  18-50.2741 118.541   3
  -6   2 -18 103.334 104.526   2
  -6   2 -19 2021.30 300.947   2
  -6   2 -20 3.72022 124.071   2
  -6   3  18 1081.97 244.596   3
  -6   3  17 498.879 165.373   3
  -6   3  16 1278.20 234.839   3
  -6   3  15 481.366 165.798   3
  -6   3  14 4214.85 368.517   3
  -6   3  13 805.624 191.137   3
  -6   3  12 2222.11 259.152   3
  -6   3  11 5754.38 392.401   3
  -6   3  10 619.196 159.073   3
  -6   3   9 7862.67 430.346   3
  -6   3   8 228.212 121.354   3
  -6   3   7 6783.73 378.981   3
   6   3  -7 6411.71 340.261   1
   6  -3   6 163.163 73.9357   1
  -6   3   6 366.895 113.739   3
   6   3  -6 392.371 99.0087   1
   6  -3   5 10821.0 487.446   1
  -6   3   5 10981.3 443.449   3
   6   3  -5 10209.1 409.399   1
   6  -3   4 11114.4 486.978   1
  -6   3   4 11225.7 433.635   3
   6   3  -4 10769.9 419.063   1
   6  -3   3 15756.9 576.092   1
  -6   3   3 15961.2 505.414   3
   6   3  -3 14923.8 487.355   1
  -6   3   2 145.802 65.9306   3
   6  -3   2-24.4039 92.2597   1
   6   3  -2 127.858 60.8576   1
  -6   3   1 8735.07 334.699   3
   6  -3   1 8241.27 404.853   1
   6   3  -1 7910.49 347.037   1
  -6   3   0 7184.96 288.053   3
   6   3   0 6381.78 311.907   1
   6  -3   0 6746.24 366.583   1
   6   3   1 7842.51 343.858   1
  -6   3  -1 7829.13 289.308   3
   6  -3  -1 8307.74 406.565   1
   6   3   2-15.0952 69.8217   1
   6  -3  -2-85.1990 104.609   1
  -6   3  -2 65.1287 47.3725   3
  -6   3  -2 50.1880 35.8132   2
   6   3   3 15753.3 510.112   1
  -6   3  -3 15117.4 357.562   3
   6  -3  -3 16312.0 581.729   1
  -6   3  -3 15074.2 382.319   2
   6  -3  -4 10557.2 472.994   1
  -6   3  -4 11217.2 347.886   2
   6  -3  -5 10272.3 473.576   1
  -6   3  -5 10305.2 359.709   2
  -6   3  -6 482.445 96.1939   2
   6  -3  -6 355.266 116.833   1
  -6   3  -7 6668.14 316.798   2
   6  -3  -7 6254.92 374.995   1
   6  -3  -8 198.741 120.915   1
  -6   3  -8 34.4548 68.5461   2
  -6   3  -9 7091.45 364.409   2
  -6   3 -10 233.686 95.8648   2
  -6   3 -11 5009.48 331.333   2
  -6   3 -12 2164.82 236.810   2
  -6   3 -13 621.746 153.571   2
  -6   3 -14 3819.23 328.875   2
  -6   3 -15 433.651 151.693   2
  -6   3 -16 976.329 197.214   2
  -6   3 -17 333.696 143.841   2
  -6   3 -18 571.457 180.334   2
  -6   3 -19 130.891 149.096   2
  -6   4  18 315.907 151.139   3
  -6   4  17 573.951 180.135   3
  -6   4  16 558.866 192.706   3
  -6   4  15 2133.89 281.281   3
  -6   4  14 707.517 198.574   3
  -6   4  13 2505.53 288.125   3
  -6   4  12 5441.90 396.352   3
  -6   4  11 2080.45 248.758   3
  -6   4  10 3127.36 285.061   3
  -6   4   9 1965.16 224.523   3
  -6   4   8 1699.68 198.797   3
   6   4  -8 1976.97 193.903   1
  -6   4   7 2203.39 226.244   3
   6   4  -7 2310.75 201.006   1
   6  -4   6 1375.67 190.398   1
  -6   4   6 1281.18 167.851   3
   6   4  -6 1389.31 157.797   1
   6  -4   5 2654.55 254.030   1
  -6   4   5 2670.42 229.828   3
   6   4  -5 2859.46 210.083   1
   6  -4   4 11381.8 504.631   1
  -6   4   4 11819.2 455.256   3
   6   4  -4 11275.4 416.245   1
   6  -4   3 1364.65 182.513   1
  -6   4   3 1472.77 158.067   3
   6   4  -3 1397.67 146.270   1
  -6   4   2 1728.06 163.536   3
   6  -4   2 2075.98 215.734   1
   6   4  -2 1815.67 164.561   1
  -6   4   1 5563.09 274.207   3
   6   4  -1 5426.49 274.043   1
   6  -4   1 5167.50 330.555   1
   6   4   0 221.199 66.4310   1
  -6   4   0 454.612 91.5199   3
   6  -4   0 496.340 130.718   1
   6   4   1 5525.62 277.249   1
  -6   4  -1 5278.88 245.331   3
   6  -4  -1 5882.08 347.667   1
   6   4   2 1967.42 172.434   1
  -6   4  -2 2040.28 140.670   3
   6  -4  -2 1751.70 196.944   1
  -6   4  -2 1884.62 120.386   2
  -6   4  -3 1469.93 112.216   3
  -6   4  -3 1450.68 117.852   2
   6  -4  -4 11485.6 508.196   1
  -6   4  -4 11400.4 362.953   2
   6  -4  -5 2713.99 260.291   1
  -6   4  -5 2640.25 183.354   2
   6  -4  -6 1451.67 192.002   1
  -6   4  -6 1680.49 157.522   2
   6  -4  -7 2245.42 233.714   1
  -6   4  -7 2137.74 192.327   2
   6  -4  -8 1771.63 222.690   1
  -6   4  -8 1459.92 168.033   2
   6  -4  -9 2023.36 242.976   1
  -6   4  -9 1756.77 189.738   2
  -6   4 -10 3079.71 252.603   2
  -6   4 -11 1850.44 207.850   2
  -6   4 -12 5823.99 374.479   2
  -6   4 -13 2014.15 243.917   2
  -6   4 -14 635.587 159.528   2
  -6   4 -15 1792.05 254.029   2
  -6   4 -16 172.193 133.018   2
  -6   4 -17 334.625 137.608   2
  -6   4 -18 392.195 162.720   2
  -6   4 -19-44.3667 138.768   2
  -6   5  17 424.525 172.599   3
  -6   5  16 85.8935 117.093   3
  -6   5  15 604.146 173.728   3
  -6   5  14 1387.54 231.473   3
  -6   5  13 546.357 170.512   3
  -6   5  12 2567.88 284.959   3
  -6   5  11 289.593 116.252   3
  -6   5  10 757.963 169.315   3
  -6   5   9 3097.88 282.925   3
  -6   5   8 1155.42 179.315   3
   6   5  -8 1194.40 158.169   1
  -6   5   7 2882.02 252.107   3
   6   5  -7 2759.67 208.973   1
   6  -5   6 339.478 93.9545   1
   6   5  -6 432.636 78.4802   2
   6   5  -6 501.315 98.7408   1
  -6   5   6 527.835 121.849   3
   6  -5   5 3483.06 295.674   1
  -6   5   5 3716.99 275.164   3
   6   5  -5 3688.26 205.464   2
   6   5  -5 3810.64 231.575   1
   6  -5   4 836.612 142.669   1
   6   5  -4 1041.94 127.462   1
  -6   5   4 896.605 141.191   3
   6  -5   3 12499.8 535.626   1
  -6   5   3 13528.4 485.168   3
   6   5  -3 12850.8 424.131   1
   6  -5   2 20292.2 681.686   1
  -6   5   2 19352.9 568.733   3
   6   5  -2 18871.6 521.480   1
   6   5  -1 1788.71 154.361   1
  -6   5   1 1853.94 174.374   3
   6  -5   1 1817.37 211.546   1
   6   5   0 365.842 78.3713   1
  -6   5   0 435.629 94.5268   3
   6  -5   0 528.968 151.580   1
   6   5   1 1687.38 150.501   1
  -6   5  -1 1848.73 153.480   3
   6  -5  -1 1767.86 197.586   1
  -6   5  -2 19354.4 486.909   3
   6  -5  -2 20264.7 675.743   1
  -6   5  -2 18962.2 441.566   2
  -6   5  -3 12318.7 356.752   3
   6  -5  -3 13083.4 544.042   1
  -6   5  -3 12605.8 364.504   2
  -6   5  -4 923.954 114.291   2
   6  -5  -4 1062.40 172.136   1
   6  -5  -5 3744.15 288.973   1
  -6   5  -5 3629.53 218.129   2
   6  -5  -6 527.944 126.961   1
  -6   5  -6 444.329 93.0033   2
   6  -5  -7 2776.67 275.267   1
  -6   5  -7 2338.60 199.259   2
  -6   5  -8 1335.24 163.919   2
   6  -5  -8 1138.92 178.892   1
  -6   5  -9 3054.09 249.341   2
   6  -5  -9 2660.22 270.125   1
  -6   5 -10 541.578 130.752   2
  -6   5 -11 390.660 112.032   2
  -6   5 -12 2499.38 252.167   2
  -6   5 -13 618.843 161.612   2
  -6   5 -14 1553.26 223.941   2
  -6   5 -15 632.089 174.054   2
  -6   5 -16 350.695 145.292   2
  -6   5 -17 254.492 126.211   2
  -6   5 -18-5.74293 118.554   2
  -6   5 -19 170.420 135.877   2
  -6   6  17 179.556 129.418   3
  -6   6  16 98.8208 127.979   3
  -6   6  15 469.233 171.456   3
  -6   6  14 127.821 97.8518   3
  -6   6  13 1084.74 209.505   3
  -6   6  12 920.965 190.155   3
  -6   6  11 1336.35 206.154   3
  -6   6  10 2924.44 295.431   3
  -6   6   9-35.2577 81.7963   3
  -6   6   8 486.438 140.736   3
   6   6  -8 455.238 103.830   1
  -6   6   7 5842.20 366.903   3
   6   6  -7 5603.49 277.731   2
   6   6  -7 5212.47 278.774   1
   6  -6   6 885.015 143.728   1
  -6   6   6 1463.32 188.846   3
   6   6  -6 1516.78 151.142   2
   6   6  -6 1102.16 130.281   1
   6  -6   5 1854.99 223.325   1
  -6   6   5 2216.69 221.191   3
   6   6  -5 2127.85 173.928   2
   6   6  -5 2076.27 163.628   1
   6  -6   4 5781.43 369.491   1
  -6   6   4 6612.91 357.939   3
   6   6  -4 6086.26 274.302   1
   6  -6   3 4316.40 325.361   1
  -6   6   3 4871.82 304.869   3
   6   6  -3 4311.59 225.754   1
   6  -6   2 6740.31 396.433   1
   6   6  -2 5975.48 265.500   1
  -6   6   2 6362.25 330.536   3
   6   6  -1 13401.5 408.849   1
  -6   6   1 13822.2 470.156   3
   6  -6   1 13554.8 558.408   1
   6   6   0 1348.37 127.401   1
  -6   6   0 1375.41 150.397   3
   6  -6   0 1253.42 180.925   1
  -6   6  -1 13508.2 434.568   3
   6  -6  -1 13399.0 560.553   1
  -6   6  -2 6449.57 282.104   3
   6  -6  -2 6408.97 382.211   1
  -6   6  -3 4631.51 227.806   3
   6  -6  -3 5136.74 350.193   1
  -6   6  -3 4956.85 240.215   2
   6  -6  -4 6214.75 384.825   1
  -6   6  -4 6058.12 283.178   2
  -6   6  -5 1966.76 175.707   2
   6  -6  -5 1635.76 208.438   1
   6  -6  -6 1133.94 181.206   1
  -6   6  -6 1185.28 148.201   2
   6  -6  -7 5215.75 365.361   1
  -6   6  -7 5478.35 307.254   2
   6  -6  -8 100.023 90.6501   1
  -6   6  -8 302.444 92.3285   2
   6  -6  -9-93.8719 87.7014   1
  -6   6  -9 58.0812 76.6884   2
  -6   6 -10 2560.68 239.125   2
   6  -6 -10 2396.61 268.832   1
  -6   6 -11 1199.03 178.212   2
  -6   6 -12 832.937 168.589   2
  -6   6 -13 944.561 185.549   2
  -6   6 -14 207.473 100.008   2
  -6   6 -15 596.416 174.810   2
  -6   6 -16 523.621 165.834   2
  -6   6 -17 308.896 167.967   2
  -6   6 -18 441.297 191.325   2
  -6   7  16 537.930 179.454   3
  -6   7  15 356.451 163.649   3
  -6   7  14 1427.37 255.355   3
  -6   7  13-67.4048 100.365   3
  -6   7  12 2948.84 313.503   3
  -6   7  11 1068.71 209.399   3
  -6   7  10 656.670 152.050   3
  -6   7   9 1819.61 240.731   3
   6   7  -8 690.773 118.262   2
  -6   7   8 802.483 161.338   3
   6   7  -7 183.254 70.2474   2
  -6   7   7 313.984 116.183   3
   6  -7   6 805.269 168.698   1
   6   7  -6 1101.00 137.099   2
  -6   7   6 1002.99 170.186   3
   6   7  -5 250.895 82.5957   2
  -6   7   5 370.494 126.592   3
   6  -7   4 655.352 143.649   1
  -6   7   4 728.936 153.888   3
   6  -7   3 8226.88 450.287   1
  -6   7   3 8458.84 415.512   3
   6  -7   2 8764.33 458.199   1
  -6   7   2 8779.94 409.722   3
   6  -7   1 9689.65 480.699   1
   6  -7   0 21531.4 730.784   1
   6  -7  -1 8975.68 470.251   1
   6  -7  -2 8649.44 460.737   1
   6  -7  -3 8532.66 452.243   1
  -6   7  -4 792.035 124.662   2
   6  -7  -4 689.633 151.692   1
  -6   7  -5 237.545 91.7313   2
   6  -7  -5 143.509 108.570   1
   6  -7  -6 1002.51 168.107   1
  -6   7  -6 1194.62 156.579   2
   6  -7  -7 239.108 115.777   1
  -6   7  -7 289.063 94.3736   2
  -6   7  -8 761.504 133.277   2
   6  -7  -8 615.795 149.658   1
   6  -7  -9 1532.08 227.884   1
  -6   7  -9 1662.43 197.904   2
   6  -7 -10 657.539 172.843   1
  -6   7 -10 573.760 137.352   2
   6  -7 -11 866.755 187.557   1
  -6   7 -11 799.375 150.126   2
  -6   7 -12 3161.31 291.329   2
  -6   7 -13-15.9901 113.829   2
  -6   7 -14 1489.39 215.261   2
  -6   7 -15 99.6670 121.941   2
  -6   7 -16 228.641 113.182   2
  -6   7 -17 354.418 161.419   2
  -6   7 -18 1081.67 234.841   2
  -6   8  15 213.519 142.132   3
  -6   8  14 511.518 161.076   3
  -6   8  13 2744.09 322.148   3
  -6   8  12 680.774 182.726   3
  -6   8  11 819.399 187.126   3
  -6   8  10 1546.52 224.042   3
  -6   8   9 762.203 172.469   3
   6   8  -8 1430.07 164.106   2
  -6   8   8 1242.15 206.009   3
   6   8  -7 487.293 106.673   2
  -6   8   7 833.576 175.262   3
   6  -8   6 1902.50 234.079   1
  -6   8   6 1999.87 237.256   3
   6   8  -6 2199.56 204.583   2
   6  -8   5 1032.07 185.073   1
   6   8  -5 1082.10 151.898   2
  -6   8   5 1462.64 196.358   3
   6  -8   4 817.614 154.134   1
   6  -8   3 347.064 110.972   1
   6  -8   2 68.2426 86.7578   1
   6  -8   1 13388.0 578.737   1
   6  -8   0 3145.81 284.033   1
   6  -8  -1 13744.4 593.748   1
   6  -8  -2 162.464 98.1889   1
   6  -8  -3 586.090 138.054   1
   6  -8  -4 967.222 174.968   1
  -6   8  -5 1299.95 161.375   2
   6  -8  -5 1345.85 200.957   1
  -6   8  -6 2093.12 203.461   2
   6  -8  -6 2023.62 245.529   1
   6  -8  -7 682.161 152.192   1
  -6   8  -7 728.452 139.573   2
  -6   8  -8 1349.19 182.605   2
   6  -8  -8 1304.33 211.402   1
   6  -8  -9 963.506 191.412   1
  -6   8  -9 1191.84 177.229   2
  -6   8 -10 1592.13 202.877   2
   6  -8 -10 1449.45 235.232   1
   6  -8 -11 572.048 180.229   1
  -6   8 -11 515.197 137.984   2
  -6   8 -12 782.652 173.316   2
   6  -8 -12 782.075 193.500   1
  -6   8 -13 2336.66 278.231   2
  -6   8 -14 289.767 132.149   2
  -6   8 -15 35.0960 114.893   2
  -6   8 -16 176.005 124.068   2
  -6   8 -17 2219.93 325.031   2
  -6   9  14 24.1654 119.962   3
  -6   9  13 491.462 183.094   3
  -6   9  12 1396.36 240.305   3
  -6   9  11 222.079 108.860   3
  -6   9  10 217.633 105.732   3
   6   9  -9 1552.79 184.958   2
  -6   9   9 1260.79 209.945   3
   6   9  -8 834.405 152.710   2
  -6   9   8 1227.03 210.404   3
  -6   9   7 2420.01 272.570   3
   6   9  -7 2472.88 226.226   2
   6  -9   6 223.506 107.274   1
   6   9  -6 1.58757 83.0656   2
   6  -9   5 845.798 166.838   1
   6   9  -5 743.909 130.927   2
   6  -9   4 4072.11 335.924   1
   6   9  -4 5082.72 324.117   2
   6  -9   3 465.849 130.241   1
   6  -9   2 8502.52 469.787   1
   6  -9   1 2573.95 264.107   1
   6  -9   0 3548.26 301.020   1
   6  -9  -1 2413.10 254.935   1
   6  -9  -2 8640.08 473.478   1
   6  -9  -3 550.006 140.570   1
   6  -9  -4 4507.42 352.354   1
   6  -9  -5 788.669 162.401   1
  -6   9  -6 211.940 94.1473   2
   6  -9  -6 98.7719 92.5697   1
   6  -9  -7 2522.39 275.765   1
  -6   9  -7 2709.04 244.233   2
   6  -9  -8 760.734 170.496   1
  -6   9  -8 958.212 163.511   2
  -6   9  -9 1715.79 212.512   2
   6  -9  -9 1703.26 248.040   1
   6  -9 -10 630.072 181.316   1
  -6   9 -10 329.819 129.444   2
   6  -9 -11 372.174 152.200   1
  -6   9 -11 448.546 135.926   2
   6  -9 -12 1269.63 233.011   1
  -6   9 -12 1280.10 211.088   2
   6  -9 -13 850.946 211.900   1
  -6   9 -13 564.586 165.124   2
   6  -9 -14 701.360 214.141   1
  -6   9 -14 181.659 125.438   2
  -6   9 -15-9.83198 128.506   2
  -6   9 -16 463.304 161.745   2
  -6  10  13 279.603 151.803   3
  -6  10  12 597.463 175.178   3
  -6  10  11 176.176 137.372   3
  -6  10  10 1426.42 229.398   3
   6  10  -9 443.884 134.236   2
  -6  10   9 650.610 180.028   3
   6  10  -8 1390.13 188.018   2
  -6  10   8 951.933 190.584   3
   6  10  -7 426.701 116.806   2
   6  10  -6 692.988 148.347   2
   6 -10   5 228.261 122.903   1
   6  10  -5 9.14400 75.7708   2
   6 -10   4-119.702 102.232   1
   6 -10   3 1086.79 179.058   1
   6 -10   2 2335.98 255.162   1
   6 -10   1 1342.05 192.680   1
   6 -10   0-35.7526 86.6629   1
   6 -10  -1 1252.91 199.080   1
   6 -10  -2 1834.33 233.153   1
   6 -10  -3 1281.68 209.988   1
   6 -10  -4 32.6072 86.6990   1
   6 -10  -5 86.0908 82.7917   1
   6 -10  -6 663.629 152.404   1
  -6  10  -7 320.130 112.669   2
   6 -10  -7 84.7899 84.6574   1
   6 -10  -8 1106.24 197.783   1
  -6  10  -8 1070.39 176.664   2
   6 -10  -9 914.483 203.923   1
  -6  10  -9 726.365 154.895   2
  -6  10 -10 1589.86 227.033   2
   6 -10 -10 1506.24 240.947   1
  -6  10 -11 204.773 115.167   2
   6 -10 -11 273.897 136.556   1
   6 -10 -12 1107.20 219.616   1
  -6  10 -12 777.191 187.993   2
  -6  10 -13 313.471 129.838   2
   6 -10 -13 226.388 130.653   1
  -6  10 -14 9.14775 113.844   2
  -6  10 -15-81.9896 122.614   2
  -6  11  12 845.955 216.546   3
  -6  11  11 1472.09 253.729   3
  -6  11  10 1560.15 268.603   3
   6  11  -9 3222.11 298.675   2
   6  11  -8 127.155 111.996   2
   6  11  -7 92.0813 80.8074   2
   6  11  -6 287.152 117.657   2
   6 -11   5 639.068 159.476   1
   6  11  -5 954.713 170.192   2
   6 -11   4 873.238 179.239   1
   6 -11   3 1726.14 233.134   1
   6 -11   2 405.412 143.568   1
   6 -11   1 402.960 122.799   1
   6 -11   0-126.395 109.889   1
   6 -11  -1 540.645 141.881   1
   6 -11  -2 335.284 128.328   1
   6 -11  -3 1447.09 216.399   1
   6 -11  -4 908.572 176.286   1
   6 -11  -5 390.628 128.535   1
   6 -11  -6 100.067 111.114   1
   6 -11  -7 58.6585 80.2396   1
   6 -11  -8 308.791 128.208   1
   6 -11  -9 3095.12 327.789   1
  -6  11  -9 3229.26 304.161   2
   6 -11 -10 1157.88 217.117   1
  -6  11 -10 1622.86 236.804   2
  -6  11 -11 1187.75 227.772   2
   6 -11 -11 1271.99 240.514   1
  -6  11 -12 644.541 192.204   2
   6 -11 -12 349.583 155.080   1
  -6  11 -13 440.052 179.690   2
  -6  11 -14 159.025 138.438   2
   6  12  -9 607.197 146.533   2
   6  12  -8 1329.52 209.393   2
   6  12  -7 1510.52 219.582   2
   6  12  -6 601.861 159.475   2
   6  12  -5 160.661 107.117   2
   6 -12   4 572.767 149.194   1
   6 -12   3 180.439 109.926   1
   6 -12   2 1241.17 195.040   1
   6 -12   1 6.35028 99.9094   1
   6 -12   0 166.211 100.898   1
   6 -12  -1-160.039 116.798   1
   6 -12  -2 1397.52 214.247   1
   6 -12  -3 267.802 132.217   1
   6 -12  -4 578.160 147.178   1
   6 -12  -5 175.675 97.5288   1
   6 -12  -6 643.392 159.046   1
   6 -12  -7 1019.61 201.306   1
   6 -12  -8 1021.53 204.731   1
   6 -12  -9 897.191 195.992   1
   6 -12 -10 2043.03 280.381   1
   6 -12 -11 570.891 185.430   1
  -6  12 -13 272.009 182.452   2
   6  13  -9 470.324 163.942   2
   6  13  -8 80.7588 112.217   2
   6  13  -7 67.1428 114.634   2
   6  13  -6 902.406 196.862   2
   6  13  -5 1394.37 222.410   2
   6 -13   4 1914.33 260.790   1
   6 -13   3 153.407 112.912   1
   6 -13   2-12.4370 86.8151   1
   6 -13   1-19.5413 82.9398   1
   6 -13   0 451.636 141.877   1
   6 -13  -1 72.8144 91.5166   1
   6 -13  -2 70.3928 87.7128   1
   6 -13  -3 102.810 109.059   1
   6 -13  -4 1707.75 241.136   1
   6 -13  -5 2255.47 281.953   1
   6 -13  -6 555.117 158.304   1
   6 -13  -7 99.2083 108.789   1
   6 -13  -8-55.6509 97.2716   1
   6 -13  -9 552.586 168.270   1
   6  14  -7 104.196 124.492   2
   6  14  -6 419.006 162.204   2
   6 -14   3 1871.17 267.040   1
   6 -14   2 323.530 127.940   1
   6 -14   1 277.938 106.427   1
   6 -14   0-4.68597 114.115   1
   6 -14  -1 133.974 109.725   1
   6 -14  -2 129.575 106.616   1
   6 -14  -3 1877.45 251.320   1
   6 -14  -4 964.773 204.384   1
   6 -14  -5 2613.74 303.181   1
   6 -14  -6 752.329 184.365   1
   6 -14  -7 87.8473 107.272   1
   7   0   0-163.195 96.5409   1
   7   0   1 1768.79 198.207   1
   7   0  -1 2068.12 207.873   1
   7   0  -2 764.260 138.325   1
   7   0   2 559.803 126.782   1
   7   0   3 914.201 159.183   1
   7   0  -3 822.317 154.252   1
  -7   0   3 965.479 138.272   3
   7   0   4 103.137 89.4242   1
  -7   0   4 14.3231 69.9988   3
   7   0  -4 172.194 97.7870   1
   7   0   5 2568.13 251.054   1
  -7   0   5 2590.54 227.988   3
   7   0  -5 2389.50 234.721   1
  -7   0   6 3158.36 260.392   3
   7   0  -6 3061.10 266.635   1
  -7   0   7 7158.08 397.695   3
   7   0  -7 7497.25 416.476   1
   7   0  -8 700.447 157.663   1
  -7   0   8 736.936 155.091   3
  -7   0   9 5697.84 375.694   3
   7   0  -9 6157.82 392.982   1
  -7   0  10 2124.45 254.366   3
   7   0 -10 2469.56 270.292   1
  -7   0  11 4488.39 357.988   3
  -7   0  12 995.192 184.183   3
  -7   0  13 828.965 171.570   3
  -7   0  14 2367.63 292.207   3
  -7   0  15 199.877 145.931   3
  -7   0  16 850.250 203.786   3
  -7   0  17 1644.80 274.484   3
  -7   1  17 244.602 140.406   3
  -7   1  16 428.955 167.840   3
  -7   1  15 1273.87 232.844   3
  -7   1  14 2269.17 304.961   3
  -7   1  13 502.557 136.507   3
  -7   1  12 616.560 154.519   3
  -7   1  11 7157.35 450.594   3
  -7   1  10 3590.13 317.486   3
   7   1 -10 3531.53 309.778   1
  -7   1   9 3529.52 300.470   3
   7   1  -9 3926.24 318.238   1
  -7   1   8 3461.79 289.974   3
   7   1  -8 3585.97 290.693   1
  -7   1   7 5337.16 346.065   3
   7   1  -7 6002.42 370.445   1
  -7   1   6 4640.84 313.899   3
   7   1  -6 4767.98 321.154   1
   7  -1   5 2824.77 259.315   1
  -7   1   5 2905.17 242.846   3
   7   1  -5 2553.35 229.719   1
   7  -1   4 2324.92 244.392   1
  -7   1   4 2187.58 207.071   3
   7   1  -4 2025.58 212.974   1
   7  -1   3 13607.0 558.536   1
  -7   1   3 13723.3 486.065   3
   7   1  -3 13495.9 529.314   1
  -7   1   2 2052.17 183.658   3
   7  -1   2 1987.35 213.130   1
   7   1  -2 2372.63 224.199   1
  -7   1   1 707.497 105.174   3
   7  -1   1 847.216 152.035   1
   7   1  -1 632.633 122.212   1
  -7   1   0-135.890 74.9108   3
   7   1   0 53.7365 80.2366   1
   7  -1   0-62.5515 87.8271   1
   7   1   1 628.704 127.614   1
   7  -1  -1 735.683 135.835   1
   7   1   2 2364.55 221.865   1
   7  -1  -2 2139.27 225.150   1
   7   1   3 13376.0 532.614   1
   7  -1  -3 12315.9 525.477   1
   7   1   4 2166.68 225.227   1
   7  -1  -4 2375.76 240.610   1
   7  -1  -5 2540.17 253.864   1
  -7  -1   6 4818.34 322.313   3
   7  -1  -6 5262.83 352.815   1
  -7  -1   7 5255.20 348.208   3
   7  -1  -7 5328.70 362.648   1
  -7  -1   8 3766.72 313.103   3
   7  -1  -8 3658.85 304.787   1
  -7  -1   9 3860.46 318.772   3
   7  -1  -9 3987.16 330.924   1
  -7  -1  10 3725.60 327.887   3
   7  -1 -10 5025.60 370.308   1
  -7  -1  11 8133.88 481.459   3
  -7  -1  12 520.675 164.464   3
  -7  -1  13 356.526 159.839   3
  -7  -1  14 2691.29 308.184   3
  -7  -1  15 1651.08 257.147   3
  -7  -1  16 257.080 155.233   3
  -7   1 -16 175.906 117.370   2
  -7  -1  17 232.999 145.307   3
  -7   1 -17 137.793 117.241   2
  -7   1 -18 88.9690 120.997   2
  -7   1 -19-110.768 145.274   2
  -7   2  17-17.4519 135.754   3
  -7   2  16-25.5694 100.884   3
  -7   2  15 155.155 128.469   3
  -7   2  14-138.732 128.806   3
  -7   2  13 1304.18 225.899   3
  -7   2  12 9888.78 546.331   3
  -7   2  11 78.4317 121.738   3
  -7   2  10 645.085 163.140   3
   7   2 -10 1048.20 188.260   1
  -7   2   9 778.639 163.540   3
   7   2  -9 1065.91 180.139   1
  -7   2   8 2182.26 242.372   3
   7   2  -8 2549.76 238.735   1
  -7   2   7 850.666 152.468   3
   7   2  -7 1175.91 166.319   1
   7  -2   6 4083.64 327.908   1
  -7   2   6 4420.10 312.146   3
   7   2  -6 4454.06 305.185   1
   7  -2   5 3492.96 295.592   1
  -7   2   5 3163.24 251.563   3
   7   2  -5 3159.07 253.348   1
   7  -2   4 3477.15 293.637   1
  -7   2   4 3361.86 248.561   3
   7   2  -4 3755.86 274.529   1
   7   2  -3 283.860 104.671   1
   7  -2   3 125.915 75.6423   1
  -7   2   3 258.457 74.5614   3
  -7   2   2 2838.34 211.762   3
   7  -2   2 3220.52 274.528   1
   7   2  -2 2689.08 235.298   1
  -7   2   1 3270.71 217.512   3
   7  -2   1 2941.32 265.719   1
   7   2  -1 2754.64 234.424   1
  -7   2   0 2168.82 167.758   3
   7   2   0 1951.23 195.935   1
   7  -2   0 2415.89 242.374   1
  -7   2  -1 3104.86 186.994   3
   7   2   1 2846.88 233.163   1
   7  -2  -1 3169.07 268.099   1
   7   2   2 2589.62 222.664   1
   7  -2  -2 2810.38 258.791   1
   7   2   3 331.747 106.986   1
   7  -2  -3 326.823 112.651   1
   7   2   4 3485.51 270.282   1
   7  -2  -4 3373.03 281.771   1
   7  -2  -5 4037.48 314.241   1
   7  -2  -6 4767.47 342.702   1
   7  -2  -7 875.882 173.846   1
  -7   2  -7 708.862 118.623   2
  -7   2  -8 2337.50 207.746   2
   7  -2  -8 3332.76 310.052   1
   7  -2  -9 1002.04 186.552   1
  -7   2  -9 781.274 139.128   2
   7  -2 -10 1059.81 190.136   1
  -7   2 -10 825.635 149.587   2
   7  -2 -11 448.138 169.039   1
  -7   2 -11 152.981 100.965   2
  -7   2 -12 9593.05 482.495   2
  -7  -2  12 10120.9 555.797   3
  -7  -2  13 1890.39 270.328   3
  -7   2 -13 787.780 159.849   2
  -7  -2  14 245.008 149.236   3
  -7   2 -14 24.4638 90.8053   2
  -7  -2  15 191.455 140.018   3
  -7   2 -15 41.1002 96.9208   2
  -7   2 -16-23.4586 108.361   2
  -7   2 -17-152.035 142.988   2
  -7   2 -18 98.3391 131.947   2
  -7   2 -19-277.740 165.905   2
  -7   3  16 136.717 116.118   3
  -7   3  15 25.5286 105.947   3
  -7   3  14 762.489 194.727   3
  -7   3  13 4402.61 388.754   3
  -7   3  12 573.300 173.650   3
  -7   3  11 1058.05 198.018   3
  -7   3  10 2999.00 295.771   3
   7   3 -10 3070.33 282.343   1
  -7   3   9 468.246 134.181   3
   7   3  -9 855.293 154.170   1
  -7   3   8 2255.50 238.526   3
   7   3  -8 2196.14 231.601   1
  -7   3   7 2993.23 265.612   3
   7   3  -7 2787.55 242.538   1
   7  -3   6 3478.38 304.110   1
  -7   3   6 3949.97 291.481   3
   7   3  -6 3577.38 269.550   1
   7  -3   5 4320.78 340.993   1
  -7   3   5 4755.79 306.211   3
   7   3  -5 4137.08 284.487   1
   7  -3   4 2957.76 275.901   1
  -7   3   4 3210.34 245.860   3
   7   3  -4 2957.89 234.111   1
   7  -3   3 5989.63 382.919   1
  -7   3   3 6276.56 325.371   3
   7   3  -3 5749.48 325.916   1
  -7   3   2 3668.55 246.164   3
   7  -3   2 4075.48 313.260   1
   7   3  -2 3538.72 253.437   1
  -7   3   1 7953.93 342.816   3
   7  -3   1 8142.92 437.103   1
   7   3  -1 7400.18 367.126   1
  -7   3   0 5686.11 274.837   3
   7   3   0 5765.40 320.039   1
   7  -3   0 5330.97 356.676   1
   7   3   1 7189.61 364.694   1
   7  -3  -1 8263.21 438.608   1
   7   3   2 3730.56 260.957   1
   7  -3  -2 3389.29 281.358   1
   7   3   3 5946.79 337.256   1
   7  -3  -3 5945.57 378.745   1
   7  -3  -4 2870.54 266.945   1
   7  -3  -5 4485.53 333.962   1
   7  -3  -6 3752.85 316.437   1
   7  -3  -7 2801.91 279.311   1
  -7   3  -8 2039.19 190.857   2
   7  -3  -8 2271.91 255.032   1
   7  -3  -9 1049.33 186.678   1
  -7   3  -9 520.231 125.925   2
  -7   3 -10 2642.11 239.384   2
   7  -3 -10 3111.46 308.120   1
  -7   3 -11 1270.48 181.466   2
   7  -3 -11 1674.26 248.858   1
  -7   3 -12 265.520 98.3592   2
  -7   3 -13 3567.28 310.374   2
  -7   3 -14 928.731 184.834   2
  -7   3 -15-50.1845 101.139   2
  -7   3 -16 450.663 151.295   2
  -7   3 -17 92.1310 126.156   2
  -7   3 -18 87.6987 109.458   2
  -7   4  16 140.924 138.028   3
  -7   4  15 1922.73 274.456   3
  -7   4  14 921.170 218.321   3
  -7   4  13 1605.79 254.646   3
  -7   4  12 5983.52 431.938   3
  -7   4  11 606.374 157.709   3
  -7   4  10 1174.09 199.385   3
   7   4 -10 1612.97 200.413   1
   7   4  -9 42.0944 81.8042   1
  -7   4   9-98.1932 106.717   3
  -7   4   8 712.943 151.781   3
   7   4  -8 808.719 138.219   1
   7   4  -7 23.3152 75.0741   1
  -7   4   7 116.385 92.8502   3
   7  -4   6 1640.26 224.166   1
  -7   4   6 1648.67 200.339   3
   7   4  -6 1685.35 178.613   1
   7  -4   5 985.443 173.976   1
  -7   4   5 1222.13 171.104   3
   7   4  -5 1056.26 149.334   1
   7  -4   4 2263.39 240.782   1
  -7   4   4 2406.17 222.683   3
   7   4  -4 2594.18 213.631   1
   7  -4   3 4149.76 324.182   1
  -7   4   3 4274.83 277.303   3
   7   4  -3 4144.47 278.622   1
  -7   4   2 125.907 76.3819   3
   7  -4   2 253.404 110.269   1
   7   4  -2 293.050 91.0624   1
  -7   4   1 2786.66 206.784   3
   7   4  -1 2611.54 209.637   1
   7  -4   1 2529.38 252.668   1
   7   4   0 3547.16 248.955   1
  -7   4   0 3716.92 226.141   3
   7  -4   0 3532.16 297.533   1
   7   4   1 2544.29 209.351   1
   7  -4  -1 2453.79 253.977   1
   7   4   2 308.907 89.5124   1
   7  -4  -2 186.759 102.159   1
   7  -4  -3 4651.90 343.633   1
   7  -4  -4 2474.79 264.774   1
   7  -4  -5 1033.60 180.521   1
   7  -4  -6 1788.89 235.486   1
   7  -4  -7 123.396 101.814   1
   7  -4  -8 576.537 158.576   1
   7  -4  -9 307.459 146.906   1
  -7   4  -9 33.5806 82.2465   2
  -7   4 -10 1387.13 182.758   2
   7  -4 -10 1034.61 206.378   1
   7  -4 -11 948.107 210.251   1
  -7   4 -11 618.522 147.679   2
   7  -4 -12 6328.13 455.483   1
  -7   4 -12 5103.83 360.244   2
  -7   4 -13 1309.13 207.364   2
  -7   4 -14 862.184 186.769   2
  -7   4 -15 1506.40 238.291   2
  -7   4 -16 173.374 141.407   2
  -7   4 -17 701.745 200.279   2
  -7   4 -18 345.750 162.191   2
  -7   5  15 408.960 159.281   3
  -7   5  14 1266.95 242.091   3
  -7   5  13 1946.01 281.568   3
  -7   5  12 6133.02 462.417   3
  -7   5  11 2290.29 281.268   3
   7   5 -11 1968.91 226.921   1
  -7   5  10 1794.81 248.243   3
   7   5 -10 1505.90 196.026   1
  -7   5   9 460.330 153.876   3
   7   5  -9 549.614 131.657   1
   7   5  -8 362.802 100.767   1
  -7   5   8 239.999 104.083   3
  -7   5   7 518.640 128.892   3
   7   5  -7 435.744 99.1984   1
   7  -5   6 325.295 96.8391   1
  -7   5   6 690.490 136.358   3
   7   5  -6 627.446 120.155   1
   7  -5   5 3261.52 299.734   1
  -7   5   5 3167.84 268.047   3
   7   5  -5 3518.49 246.659   1
   7  -5   4 3947.49 325.152   1
  -7   5   4 4009.56 285.930   3
   7   5  -4 3947.17 255.473   1
   7  -5   3 5224.53 376.788   1
  -7   5   3 5253.52 314.075   3
   7   5  -3 5144.21 291.300   1
   7  -5   2 11735.4 552.566   1
  -7   5   2 11596.5 453.490   3
   7   5  -2 11196.6 430.276   1
   7   5  -1 2364.30 192.425   1
  -7   5   1 3030.73 221.719   3
   7  -5   1 3067.79 284.115   1
   7   5   0-8.02287 85.4182   1
  -7   5   0 43.7897 63.6541   3
   7  -5   0-55.4452 129.394   1
   7   5   1 2976.75 222.949   1
   7  -5  -1 2889.11 275.439   1
   7  -5  -2 10911.1 535.087   1
   7  -5  -3 5459.01 374.582   1
   7  -5  -4 4212.93 331.916   1
   7  -5  -5 3688.89 320.846   1
   7  -5  -6 505.137 129.536   1
   7  -5  -7 298.899 118.020   1
   7  -5  -8 577.567 143.386   1
   7  -5  -9 295.792 132.311   1
   7  -5 -10 1522.62 233.035   1
  -7   5 -10 1368.84 187.897   2
   7  -5 -11 1800.77 250.973   1
  -7   5 -11 1644.72 209.487   2
  -7   5 -12 5681.36 380.404   2
   7  -5 -12 6687.37 471.259   1
   7  -5 -13 1745.26 263.110   1
  -7   5 -13 1416.27 217.075   2
  -7   5 -14 962.644 189.364   2
  -7   5 -15 213.139 123.278   2
  -7   5 -16 1120.23 213.770   2
  -7   5 -17 291.306 145.707   2
  -7   5 -18-85.4027 111.505   2
  -7   6  15 329.892 177.963   3
  -7   6  14 203.866 148.633   3
  -7   6  13 892.032 199.438   3
  -7   6  12 782.757 210.002   3
  -7   6  11 2312.43 281.941   3
  -7   6  10 617.238 174.921   3
  -7   6   9 294.661 126.582   3
  -7   6   8 454.536 134.780   3
  -7   6   7 633.464 150.223   3
   7  -6   6 2358.29 261.510   1
  -7   6   6 2676.36 259.935   3
   7  -6   5 3827.63 327.177   1
  -7   6   5 3718.43 292.675   3
   7  -6   4 4819.35 362.052   1
  -7   6   4 5869.09 353.871   3
   7  -6   3 7755.38 459.743   1
  -7   6   3 8305.00 412.615   3
  -7   6   2 2560.18 224.664   3
   7  -6   2 2272.89 258.393   1
  -7   6   1 10593.0 430.899   3
   7  -6   1 9820.47 517.410   1
  -7   6   0 10882.8 422.286   3
   7  -6   0 10950.1 539.903   1
   7  -6  -1 10237.8 530.168   1
   7  -6  -2 2657.64 277.282   1
   7  -6  -3 8444.27 477.215   1
   7  -6  -4 5556.40 394.806   1
   7  -6  -5 4438.82 367.434   1
   7  -6  -6 2058.21 252.812   1
   7  -6  -7 327.900 127.665   1
   7  -6  -8 286.275 132.282   1
   7  -6  -9 292.289 133.477   1
   7  -6 -10 1092.01 232.427   1
   7  -6 -11 2379.02 291.129   1
   7  -6 -12 832.068 201.042   1
  -7   6 -12 569.563 151.930   2
   7  -6 -13 1039.25 221.297   1
  -7   6 -13 601.145 156.266   2
   7  -6 -14 195.149 143.727   1
  -7   6 -14 155.775 126.053   2
  -7   6 -15 714.687 182.129   2
  -7   6 -16 229.863 127.024   2
  -7   6 -17 320.586 157.488   2
  -7   7  14 332.610 165.905   3
  -7   7  13-9.79455 129.706   3
  -7   7  12 26.1608 108.102   3
  -7   7  11 603.022 170.506   3
  -7   7  10 383.096 145.814   3
  -7   7   9 355.155 138.037   3
  -7   7   8 1140.96 190.812   3
  -7   7   7 781.106 172.859   3
   7  -7   6 952.245 186.878   1
  -7   7   6 1100.53 183.195   3
   7  -7   5 449.370 153.696   1
  -7   7   5 658.471 152.619   3
   7  -7   4 6106.83 420.241   1
  -7   7   4 6878.93 391.720   3
   7  -7   3 3186.31 305.154   1
  -7   7   3 3473.75 278.146   3
   7  -7   2 1063.21 182.884   1
  -7   7   2 951.246 156.066   3
   7  -7   1 2462.89 269.549   1
  -7   7   1 2554.04 221.757   3
   7  -7   0 7877.56 464.434   1
   7  -7  -1 2566.59 277.145   1
   7  -7  -2 1172.88 200.532   1
   7  -7  -3 3068.35 303.615   1
   7  -7  -4 6208.26 421.120   1
   7  -7  -5 492.421 150.596   1
   7  -7  -6 1258.88 207.560   1
   7  -7  -7 632.160 157.441   1
   7  -7  -8 1440.17 228.636   1
   7  -7  -9 683.193 181.158   1
   7  -7 -10 690.627 183.345   1
   7  -7 -11 574.336 170.615   1
   7  -7 -12 189.317 138.411   1
   7  -7 -13 292.860 157.375   1
  -7   7 -15-2.49991 120.879   2
  -7   7 -16 61.8669 127.940   2
  -7   7 -17 481.665 182.364   2
  -7   8  13 260.133 158.882   3
  -7   8  12 157.693 118.366   3
  -7   8  11 581.804 172.275   3
  -7   8  10-28.8878 112.982   3
  -7   8   9 527.644 153.261   3
  -7   8   8 363.539 134.303   3
  -7   8   7 1090.42 190.459   3
   7  -8   6 954.516 194.333   1
  -7   8   6 768.223 171.663   3
   7  -8   5 2623.82 293.128   1
  -7   8   5 2560.02 274.538   3
   7  -8   4 3105.30 314.580   1
  -7   8   4 2820.40 266.296   3
   7  -8   3 1496.87 228.108   1
  -7   8   3 1353.41 182.606   3
   7  -8   2 4.41053 101.753   1
  -7   8   2-9.94439 72.6787   3
   7  -8   1 1458.07 221.330   1
  -7   8   1 1138.75 159.062   3
   7  -8   0-20.0222 116.997   1
   7  -8  -1 1396.45 220.527   1
   7  -8  -2-94.9665 110.269   1
   7  -8  -3 1279.42 206.386   1
   7  -8  -4 3126.35 316.317   1
   7  -8  -5 2849.93 294.350   1
   7  -8  -6 475.143 149.612   1
   7  -8  -7 810.204 174.275   1
   7  -8  -8 535.726 152.006   1
   7  -8  -9 860.867 193.726   1
   7  -8 -10 181.369 127.767   1
   7  -8 -11 670.697 194.916   1
   7  -8 -12 270.955 125.692   1
  -7   9  12 925.076 214.312   3
  -7   9  11-58.7961 113.437   3
  -7   9  10 525.423 185.217   3
  -7   9   9 645.383 175.361   3
  -7   9   8 452.323 158.409   3
  -7   9   7 1402.97 227.513   3
   7  -9   6 1648.37 243.697   1
  -7   9   6 1571.70 220.328   3
   7  -9   5 572.917 169.556   1
  -7   9   5 910.036 174.273   3
   7  -9   4 1158.32 223.717   1
  -7   9   4 1331.32 195.266   3
   7  -9   3 93.2397 95.2430   1
  -7   9   3 295.910 107.201   3
   7  -9   2 318.308 123.737   1
  -7   9   2 260.913 97.1246   3
   7  -9   1 84.7630 104.115   1
   7  -9   0 52.7774 89.2948   1
   7  -9  -1 206.535 108.950   1
   7  -9  -2 334.652 135.664   1
   7  -9  -3 296.340 135.211   1
   7  -9  -4 954.556 203.165   1
   7  -9  -5 830.334 185.542   1
   7  -9  -6 1324.51 213.658   1
   7  -9  -7 1038.58 194.673   1
   7  -9  -8 378.455 127.407   1
   7  -9  -9 164.771 118.516   1
   7  -9 -10 170.830 113.454   1
   7  -9 -11 111.405 126.451   1
  -7  10  11 423.492 184.690   3
  -7  10  10 307.479 148.435   3
  -7  10   9 367.300 152.904   3
  -7  10   8 122.326 119.054   3
  -7  10   7 178.053 116.656   3
  -7  10   6 388.284 114.498   3
   7 -10   5 1339.12 230.276   1
  -7  10   5 1269.74 207.018   3
   7 -10   4 634.535 175.235   1
  -7  10   4 680.699 160.046   3
   7 -10   3 279.679 104.788   1
  -7  10   3 212.621 99.3837   3
   7 -10   2 1053.05 193.702   1
   7 -10   1 634.189 168.877   1
   7 -10   0 1057.69 195.177   1
   7 -10  -1 588.998 152.051   1
   7 -10  -2 1185.21 208.855   1
   7 -10  -3 220.176 107.646   1
   7 -10  -4 913.549 188.233   1
   7 -10  -5 1395.37 217.804   1
   7 -10  -6 145.575 102.210   1
   7 -10  -7-97.1871 129.419   1
   7 -10  -8 421.035 156.989   1
   7 -10  -9 519.048 186.370   1
   7 -10 -10 457.609 173.276   1
  -7  11  10-123.355 112.856   3
  -7  11   9 758.252 200.154   3
  -7  11   8 149.427 129.011   3
  -7  11   7 320.369 156.801   3
  -7  11   6 145.433 110.771   3
   7 -11   5-119.367 109.491   1
  -7  11   5 240.346 123.402   3
   7 -11   4 349.370 123.616   1
   7 -11   3 3315.35 329.350   1
   7 -11   2 359.736 118.178   1
   7 -11   1 2556.76 293.755   1
   7 -11   0 624.052 158.890   1
   7 -11  -1 2306.12 289.439   1
   7 -11  -2 712.601 166.466   1
   7 -11  -3 3788.86 363.614   1
   7 -11  -4 545.193 149.003   1
   7 -11  -5-56.7524 119.719   1
   7 -11  -6-145.191 141.145   1
   7 -11  -7 322.735 142.819   1
   7 -11  -8-95.2717 136.589   1
  -7  12   8 930.775 218.771   3
  -7  12   7 329.101 153.785   3
  -7  12   6 689.058 193.800   3
   7 -12   4 108.209 100.520   1
   7 -12   3 518.961 167.124   1
   7 -12   2 1844.93 258.938   1
   7 -12   1 346.055 135.061   1
   7 -12   0 350.680 122.226   1
   7 -12  -1 108.532 107.398   1
   7 -12  -2 2048.66 270.282   1
   7 -12  -3 436.553 169.324   1
   7 -12  -4 168.262 96.9719   1
   7 -12  -5 1932.93 271.541   1
   7 -12  -6 301.716 140.237   1
  -7  13   7 101.439 161.882   3
   7 -13   4 1346.79 247.740   1
   7 -13   3 45.2622 103.210   1
   7 -13   2 56.2160 111.237   1
   7 -13   1 368.767 145.348   1
   7 -13   0 114.803 94.6417   1
   7 -13  -1 406.406 143.154   1
   7 -13  -2 200.861 101.839   1
   7 -13  -3-128.278 121.245   1
   8   0   0 5898.65 377.070   1
   8   0   1 4788.38 344.380   1
   8   0  -1 4525.42 334.634   1
   8   0   2 2468.09 253.667   1
   8   0  -2 2192.24 242.287   1
   8   0   3 6076.65 390.932   1
   8   0  -3 5381.16 364.815   1
   8   0   4-176.025 114.440   1
   8   0  -4-87.3635 118.656   1
   8   0   5 265.770 123.248   1
  -8   0   5 307.567 110.684   3
   8   0  -5 101.210 89.7644   1
  -8   0   6 5979.75 373.657   3
   8   0  -6 5204.92 372.304   1
  -8   0   7 106.827 97.7771   3
   8   0  -7 19.7062 80.2936   1
   8   0  -8 411.997 140.171   1
  -8   0   8 309.617 138.810   3
  -8   0   9 23.7349 90.9176   3
   8   0  -9 196.562 126.346   1
  -8   0  10 69.3985 119.334   3
   8   0 -10 133.900 117.773   1
   8   0 -11 1344.15 222.645   1
  -8   0  11 1455.63 227.613   3
   8   0 -12 610.216 160.569   1
  -8   0  12 574.518 160.932   3
  -8   0  13 41.6292 115.723   3
   8   0 -13 140.992 122.652   1
  -8   0  14-3.46930 134.203   3
   8   0 -14 397.851 174.712   1
  -8   0  15 512.539 199.731   3
  -8   1  15 89.1663 107.776   3
  -8   1  14 697.175 193.812   3
   8   1 -14 1048.87 215.063   1
   8   1 -13 1732.58 247.856   1
  -8   1  13 1450.91 243.376   3
  -8   1  12 171.796 134.205   3
   8   1 -12 422.738 151.224   1
   8   1 -11 477.347 164.380   1
  -8   1  11 285.097 130.903   3
  -8   1  10 160.114 108.334   3
   8   1 -10 225.511 114.205   1
  -8   1   9 557.364 159.096   3
   8   1  -9 279.708 125.062   1
   8   1  -8 54.6375 97.4799   1
  -8   1   8-83.0400 79.6058   3
  -8   1   7 55.1802 80.7351   3
   8   1  -7 62.8538 99.8607   1
  -8   1   6 135.872 102.935   3
   8   1  -6 152.498 101.836   1
   8  -1   5 575.300 156.998   1
   8   1  -5 698.566 137.194   1
  -8   1   5 646.720 132.265   3
   8   1  -4 1733.10 214.133   1
   8  -1   4 1588.92 211.238   1
  -8   1   4 1774.83 198.617   3
   8  -1   3 648.477 143.898   1
  -8   1   3 636.404 123.064   3
   8   1  -3 726.435 153.671   1
  -8   1   2 3846.85 259.240   3
   8  -1   2 3701.68 320.320   1
   8   1  -2 3982.48 305.951   1
   8  -1   1 2536.41 253.309   1
   8   1  -1 2267.09 234.540   1
   8   1   0 2880.26 264.580   1
   8  -1   0 3006.01 278.710   1
   8   1   1 2540.54 254.311   1
   8  -1  -1 2809.34 274.255   1
   8   1   2 3573.86 294.275   1
   8  -1  -2 3606.82 305.255   1
   8   1   3 525.770 128.092   1
   8  -1  -3 419.540 114.397   1
   8   1   4 1765.74 221.935   1
   8  -1  -4 1683.17 215.853   1
   8  -1  -5 462.992 131.304   1
   8  -1  -6 171.289 118.389   1
   8  -1  -7 110.156 98.9183   1
   8  -1  -8 97.8731 97.5459   1
  -8  -1   9 517.816 153.462   3
   8  -1  -9 444.575 158.772   1
  -8  -1  10 206.496 106.876   3
   8  -1 -10 211.186 124.507   1
  -8  -1  11 164.403 119.692   3
   8  -1 -11 689.180 185.599   1
  -8  -1  12 325.010 135.916   3
   8  -1 -12 337.085 148.884   1
  -8  -1  13 1748.52 263.925   3
   8  -1 -13 1988.54 277.395   1
  -8  -1  14 855.688 204.040   3
   8  -1 -14 761.078 186.545   1
  -8  -1  15 75.8397 146.328   3
  -8   2  15 366.190 166.963   3
   8   2 -14 1270.89 237.634   1
  -8   2  14 950.629 224.047   3
  -8   2  13 1181.76 225.788   3
   8   2 -13 1205.78 222.160   1
  -8   2  12 288.187 135.607   3
   8   2 -12 467.864 151.664   1
   8   2 -11 523.067 155.122   1
  -8   2  11 509.748 155.319   3
  -8   2  10 959.571 195.224   3
   8   2 -10 843.948 170.350   1
   8   2  -9 312.570 126.582   1
  -8   2   9 426.550 153.197   3
   8   2  -8 248.913 112.241   1
  -8   2   8 210.277 115.925   3
  -8   2   7 226.885 114.558   3
   8   2  -7 146.740 100.062   1
  -8   2   6 474.031 133.172   3
   8   2  -6 464.725 122.385   1
   8  -2   5 602.831 145.017   1
   8   2  -5 532.536 117.963   1
  -8   2   5 652.833 136.694   3
   8  -2   4 2323.47 260.784   1
  -8   2   4 2227.50 224.398   3
   8   2  -4 2673.64 254.443   1
   8  -2   3 796.368 169.586   1
  -8   2   3 769.318 131.329   3
   8   2  -3 876.481 157.544   1
  -8   2   2 428.549 104.355   3
   8  -2   2 369.508 125.138   1
   8   2  -2 355.677 99.4623   1
   8  -2   1 581.571 139.936   1
   8   2  -1 659.709 134.006   1
   8   2   0 563.388 118.816   1
   8  -2   0 950.999 167.050   1
   8   2   1 439.096 119.348   1
   8  -2  -1 617.357 142.172   1
   8   2   2 466.492 120.625   1
   8  -2  -2 480.776 131.513   1
   8  -2  -3 723.430 159.393   1
   8   2   3 960.004 158.420   1
   8   2   4 2622.51 257.259   1
   8  -2  -4 2456.50 259.919   1
   8  -2  -5 759.093 159.227   1
   8  -2  -6 393.510 143.248   1
   8  -2  -7 109.272 110.994   1
   8  -2  -8 233.429 116.673   1
   8  -2  -9 373.987 130.637   1
   8  -2 -10 962.126 204.586   1
   8  -2 -11 586.289 171.729   1
   8  -2 -12 588.797 166.818   1
   8  -2 -13 919.544 224.883   1
   8  -2 -14 1692.08 283.764   1
   8  -2 -15 583.012 197.886   1
  -8   3  14 446.313 154.888   3
   8   3 -14 591.037 156.768   1
  -8   3  13 988.503 209.776   3
   8   3 -13 1082.39 215.207   1
  -8   3  12 275.918 133.219   3
   8   3 -12 288.764 134.847   1
   8   3 -11 897.082 184.177   1
  -8   3  11 761.519 187.045   3
  -8   3  10 1195.99 203.102   3
   8   3 -10 1259.10 200.541   1
   8   3  -9 406.693 119.792   1
  -8   3   9 355.945 135.631   3
  -8   3   8 642.118 160.262   3
   8   3  -8 748.880 151.367   1
  -8   3   7 1271.92 192.269   3
   8   3  -7 1349.39 184.640   1
   8  -3   6 131.856 123.150   1
  -8   3   6 315.684 113.979   3
   8   3  -6 475.178 126.918   1
   8  -3   5 509.803 162.253   1
   8   3  -5 169.189 95.4632   1
  -8   3   5 344.278 110.763   3
   8  -3   4 1854.72 244.599   1
  -8   3   4 2103.26 212.666   3
   8   3  -4 2393.70 231.596   1
   8  -3   3 97.8839 92.2576   1
  -8   3   3 103.125 74.4161   3
   8   3  -3 242.012 94.1601   1
   8  -3   2 83.7499 97.0091   1
   8   3  -2-47.4295 87.1730   1
   8  -3   1 1192.30 191.999   1
   8   3  -1 845.242 149.323   1
   8   3   0 463.941 121.938   1
   8  -3   0 473.305 139.196   1
   8   3   1 978.606 160.263   1
   8  -3  -1 928.777 177.386   1
   8   3   2 34.4214 70.2693   1
   8  -3  -2 44.1177 95.6943   1
   8  -3  -3 252.893 108.850   1
   8   3   3 37.6405 73.1577   1
   8  -3  -4 2294.48 258.095   1
   8  -3  -5 189.026 110.380   1
   8  -3  -6 131.179 86.4389   1
   8  -3  -7 1715.05 239.280   1
   8  -3  -8 705.647 181.758   1
   8  -3  -9 414.761 132.111   1
   8  -3 -10 1458.89 242.555   1
   8  -3 -11 1706.80 273.677   1
   8  -3 -12 251.805 164.484   1
   8  -3 -13 1567.47 264.753   1
   8  -3 -14 547.457 193.807   1
  -8   4  14 36.1892 118.957   3
  -8   4  13 170.972 130.773   3
   8   4 -12 565.070 157.821   1
  -8   4  12 261.029 143.675   3
  -8   4  11 606.353 190.738   3
   8   4 -11 480.080 150.294   1
   8   4 -10 546.041 136.322   1
  -8   4  10 179.713 105.444   3
   8   4  -9 52.2299 79.9036   1
  -8   4   9 80.1749 92.3450   3
  -8   4   8 2395.53 262.428   3
   8   4  -8 2567.89 242.199   1
  -8   4   7 273.344 120.361   3
   8   4  -7 242.241 93.1030   1
   8  -4   6 718.061 162.440   1
   8   4  -6 637.757 128.570   1
  -8   4   6 566.653 137.496   3
   8   4  -5 40.4480 73.7009   1
   8  -4   5-48.8199 123.921   1
  -8   4   5 2.92477 79.6686   3
   8  -4   4 674.736 147.996   1
  -8   4   4 562.315 118.145   3
   8   4  -4 549.210 122.401   1
   8  -4   3 306.974 118.737   1
  -8   4   3 380.522 112.341   3
   8   4  -3 298.975 102.030   1
   8  -4   2 287.104 103.622   1
   8   4  -2 357.430 104.220   1
   8   4  -1 909.002 143.196   1
   8  -4   1 1007.83 196.019   1
   8   4   0 19.8821 67.3774   1
   8  -4   0 29.1238 107.150   1
   8   4   1 775.514 147.432   1
   8  -4  -1 929.311 186.395   1
   8   4   2 171.088 94.2443   1
   8  -4  -2 236.084 117.177   1
   8  -4  -3 464.079 133.568   1
   8  -4  -4 354.232 140.722   1
   8  -4  -5 74.8022 98.9843   1
   8  -4  -6 772.802 189.657   1
   8  -4  -7 200.010 110.566   1
   8  -4  -8 2349.50 276.152   1
   8  -4  -9-16.8327 91.0443   1
   8  -4 -10 469.494 144.163   1
   8  -4 -11 636.531 180.031   1
   8  -4 -12 933.385 241.761   1
   8  -4 -13 125.500 185.154   1
  -8   5  14 118.109 122.457   3
  -8   5  13 7.56784 119.627   3
  -8   5  12 79.0270 111.493   3
  -8   5  11 1569.61 243.731   3
  -8   5  10 421.345 159.802   3
  -8   5   9 1296.45 211.185   3
  -8   5   8 48.5893 88.9086   3
  -8   5   7 285.988 126.182   3
   8  -5   6 350.426 111.997   1
  -8   5   6 404.304 131.180   3
   8  -5   5 1835.46 242.072   1
  -8   5   5 2364.49 247.746   3
   8  -5   4 257.636 94.1516   1
  -8   5   4 655.441 149.291   3
   8  -5   3 524.942 156.808   1
  -8   5   3 904.390 162.961   3
   8  -5   2 5882.88 420.627   1
   8  -5   1 4946.44 387.973   1
   8  -5   0-97.9673 103.785   1
   8  -5  -1 4368.91 367.460   1
   8  -5  -2 5915.66 421.578   1
   8  -5  -3 755.202 181.356   1
   8  -5  -4 674.286 169.142   1
   8  -5  -5 2157.57 263.422   1
   8  -5  -6 451.382 146.819   1
   8  -5  -7 364.714 134.870   1
   8  -5  -8 35.5237 112.885   1
   8  -5  -9 1018.23 200.774   1
   8  -5 -10 695.004 169.829   1
   8  -5 -11 1258.33 231.845   1
   8  -5 -12 225.694 183.082   1
  -8   6  13 220.161 141.048   3
  -8   6  12 1190.90 237.502   3
  -8   6  11 249.679 157.279   3
  -8   6  10 1743.86 256.388   3
  -8   6   9 403.258 147.576   3
  -8   6   8 2.00138 89.4837   3
  -8   6   7 547.973 132.586   3
   8  -6   6 234.380 112.009   1
  -8   6   6 69.3071 88.8033   3
   8  -6   5 549.650 157.685   1
  -8   6   5 384.789 125.934   3
   8  -6   4 3372.11 331.305   1
  -8   6   4 3729.00 303.425   3
   8  -6   3 1787.89 249.715   1
   8  -6   2 3220.63 318.908   1
   8  -6   1 2617.36 295.279   1
   8  -6   0 3417.90 340.060   1
   8  -6  -1 2379.33 284.367   1
   8  -6  -2 3365.21 333.167   1
   8  -6  -3 2083.51 272.118   1
   8  -6  -4 4004.98 366.902   1
   8  -6  -5 788.177 185.009   1
   8  -6  -6 231.542 113.305   1
   8  -6  -7 710.333 175.510   1
   8  -6  -8-86.1148 127.676   1
   8  -6  -9 203.695 138.755   1
   8  -6 -10 1151.95 212.866   1
   8  -6 -11 299.947 176.727   1
  -8   7  12 24.9304 119.418   3
  -8   7  11 209.339 139.219   3
  -8   7  10 354.782 141.562   3
  -8   7   9 488.976 161.315   3
  -8   7   8 67.0739 102.094   3
  -8   7   7 514.624 144.072   3
   8  -7   6 774.980 196.254   1
  -8   7   6 597.402 153.823   3
   8  -7   5 1043.73 205.139   1
  -8   7   5 1169.87 190.699   3
   8  -7   4 235.072 131.247   1
  -8   7   4 291.185 118.838   3
   8  -7   3 1912.79 258.861   1
   8  -7   2 2514.64 294.408   1
   8  -7   1 556.562 158.571   1
   8  -7   0 3217.36 319.447   1
   8  -7  -1 587.482 179.487   1
   8  -7  -2 2294.00 282.458   1
   8  -7  -3 2049.16 271.204   1
   8  -7  -4 328.551 134.767   1
   8  -7  -5 1280.33 220.559   1
   8  -7  -6 779.226 170.349   1
   8  -7  -7 675.545 172.142   1
   8  -7  -8-82.5155 126.829   1
   8  -7  -9 555.423 163.772   1
   8  -7 -10 72.9127 107.345   1
  -8   8  12 408.979 170.796   3
  -8   8  11-68.1091 131.186   3
  -8   8  10 614.509 169.104   3
  -8   8   9 626.133 176.138   3
  -8   8   8 1401.47 222.096   3
  -8   8   7 305.136 141.502   3
   8  -8   6 263.262 153.710   1
  -8   8   6 406.545 142.642   3
   8  -8   5 253.724 137.923   1
  -8   8   5 211.382 116.177   3
   8  -8   4 144.859 105.033   1
   8  -8   3 1398.52 216.814   1
   8  -8   2-138.799 137.782   1
   8  -8   1 3234.21 333.823   1
   8  -8   0 1084.14 199.769   1
   8  -8  -1 3283.67 339.294   1
   8  -8  -2-223.093 159.374   1
   8  -8  -3 1336.03 226.176   1
   8  -8  -4 81.2728 106.505   1
   8  -8  -5 20.1906 122.218   1
   8  -8  -6 393.314 142.433   1
   8  -8  -7 144.183 126.756   1
   8  -8  -8 1215.28 230.420   1
   8  -8  -9 882.575 209.740   1
  -8   9  11 726.883 215.900   3
  -8   9  10 295.659 142.037   3
  -8   9   9 1753.16 266.171   3
  -8   9   8 519.473 170.787   3
  -8   9   7-97.0757 114.400   3
  -8   9   6-32.2578 110.958   3
   8  -9   5 210.374 137.792   1
   8  -9   4 700.715 197.251   1
   8  -9   3 60.4719 99.1972   1
   8  -9   2 303.359 123.066   1
   8  -9   1 640.356 179.187   1
   8  -9   0 1373.68 237.316   1
   8  -9  -1 683.965 174.113   1
   8  -9  -2 477.185 152.165   1
   8  -9  -3-30.0604 138.917   1
   8  -9  -4 465.362 142.180   1
   8  -9  -5-44.2200 137.482   1
   8  -9  -6-83.1784 131.219   1
   8  -9  -7-148.590 119.427   1
  -8  10   9 367.488 150.844   3
  -8  10   8 662.112 187.432   3
  -8  10   7 1136.80 223.565   3
  -8  10   6 125.784 100.648   3
   8 -10   5 245.935 124.849   1
   8 -10   4 29.2780 133.133   1
   8 -10   3 627.931 178.502   1
   8 -10   2-12.3306 102.224   1
   8 -10   1 401.212 151.982   1
   8 -10   0-93.1915 103.685   1
   8 -10  -1 622.174 182.732   1
   8 -10  -2-93.2331 121.998   1
   8 -10  -3 664.796 190.651   1
   8 -10  -4 190.915 143.213   1
   8 -10  -5 371.044 145.070   1
  -8  11   8 334.240 180.156   3
  -8  11   7 707.376 206.570   3
   9   0   0-78.5798 99.0195   1
   9   0   1 35.3574 101.955   1
   9   0  -1 208.856 118.786   1
   9   0   2 445.729 149.344   1
   9   0  -2 410.182 134.475   1
   9   0   3-111.753 118.704   1
   9   0  -3 7.03522 85.3449   1
   9   0   4 958.258 202.472   1
   9   0  -4 1335.06 207.731   1
   9   0  -5-38.7136 122.533   1
   9   0  -6 387.193 143.048   1
   9   0  -7 137.340 101.624   1
   9   0  -8 2944.62 311.125   1
  -9   0   9 836.417 199.737   3
   9   0  -9 736.703 181.806   1
  -9   0  10 786.590 176.449   3
   9   0 -10 640.102 176.867   1
  -9   0  11-40.2968 124.029   3
   9   0 -11-91.4686 107.389   1
  -9   0  12 2446.05 316.420   3
   9   0 -12 2764.67 332.404   1
  -9   0  13 342.477 184.405   3
   9   0 -13 369.660 166.745   1
   9   1 -14 288.922 141.249   1
  -9   1  13 1283.48 244.733   3
   9   1 -13 1466.38 250.303   1
  -9   1  12-107.521 112.065   3
   9   1 -12 68.7302 120.234   1
   9   1 -11 1050.51 207.645   1
  -9   1  11 1510.93 248.304   3
  -9   1  10 530.642 164.336   3
   9   1 -10 750.645 194.778   1
  -9   1   9 3156.63 318.460   3
   9   1  -9 2929.01 312.472   1
  -9   1   8 479.025 139.084   3
   9   1  -8 331.497 137.498   1
  -9   1   7 2690.75 280.268   3
   9   1  -7 2328.76 262.802   1
   9   1  -6 749.469 178.861   1
  -9   1   6 709.753 151.216   3
   9  -1   5 807.170 173.074   1
   9   1  -5 813.380 176.995   1
   9  -1   4-53.2336 106.208   1
   9   1  -4 12.3464 108.722   1
   9  -1   3 844.670 167.515   1
   9   1  -3 714.992 150.696   1
   9  -1   2 3638.09 329.931   1
   9   1  -2 3441.85 306.348   1
   9  -1   1 868.649 172.787   1
   9   1  -1 1166.93 190.380   1
   9   1   0-138.972 112.731   1
   9  -1   0 12.3356 100.418   1
   9   1   1 898.336 176.773   1
   9  -1  -1 906.075 175.837   1
   9   1   2 2908.59 292.651   1
   9  -1  -2 3328.69 316.267   1
   9   1   3 835.564 164.578   1
   9  -1  -3 496.184 138.225   1
   9   1   4 113.788 90.9374   1
   9  -1  -4-14.4716 122.981   1
   9  -1  -5 723.941 158.561   1
   9  -1  -6 708.666 170.173   1
   9  -1  -7 2346.07 276.379   1
   9  -1  -8 510.767 156.380   1
   9  -1  -9 2558.95 307.332   1
   9  -1 -10 636.527 167.208   1
   9  -1 -11 1322.46 235.020   1
   9  -1 -12 176.589 125.921   1
   9   2 -14 102.077 121.160   1
  -9   2  13 211.148 143.062   3
   9   2 -13 123.361 132.615   1
   9   2 -12 515.909 170.676   1
  -9   2  12 514.345 178.322   3
   9   2 -11 116.291 96.2732   1
  -9   2  11 27.2724 113.999   3
  -9   2  10 773.060 166.201   3
   9   2 -10 802.782 172.409   1
  -9   2   9 345.646 123.367   3
   9   2  -9 367.745 134.518   1
  -9   2   8 1326.01 213.020   3
   9   2  -8 1261.09 198.593   1
   9   2  -7 669.037 155.100   1
  -9   2   7 168.218 106.026   3
   9   2  -6 1474.54 204.737   1
  -9   2   6 1931.73 225.190   3
   9  -2   5-1.44708 107.177   1
   9   2  -5-18.4020 78.0053   1
   9  -2   4-154.259 128.424   1
   9   2  -4-135.360 118.148   1
   9  -2   3-41.6325 101.863   1
   9   2  -3 33.3178 89.4804   1
   9  -2   2 568.379 169.987   1
   9   2  -2 511.022 130.419   1
   9  -2   1 792.172 178.932   1
   9   2  -1 804.757 159.720   1
   9   2   0 48.0998 83.4578   1
   9  -2   0 195.376 91.8374   1
   9   2   1 715.215 156.726   1
   9  -2  -1 1036.31 207.575   1
   9   2   2 486.649 138.923   1
   9  -2  -2 533.826 166.124   1
   9   2   3 68.9317 94.5319   1
   9  -2  -3-9.70041 109.044   1
   9  -2  -4-108.083 115.333   1
   9  -2  -5-103.680 114.602   1
   9  -2  -6 1406.62 221.352   1
   9  -2  -7 454.955 157.373   1
   9  -2  -8 1327.78 217.105   1
   9  -2  -9 321.815 147.713   1
   9  -2 -10 696.610 189.373   1
   9  -2 -11 191.996 133.774   1
   9  -2 -12 707.342 200.353   1
  -9   3  12 565.735 181.346   3
  -9   3  11 376.340 166.571   3
   9   3 -11 410.445 148.565   1
  -9   3  10 242.301 133.996   3
   9   3 -10 316.455 120.473   1
  -9   3   9-30.2017 104.634   3
   9   3  -9 11.6616 96.0934   1
  -9   3   8 261.296 135.254   3
   9   3  -8 221.703 118.693   1
   9   3  -7 490.429 137.983   1
  -9   3   7 497.270 142.087   3
   9   3  -6-23.6733 105.859   1
  -9   3   6 115.061 98.0803   3
   9  -3   5 102.601 91.0623   1
   9   3  -5 3.37603 102.618   1
   9  -3   4 5.25071 99.3746   1
   9   3  -4-133.457 122.352   1
   9  -3   3 213.521 95.9210   1
   9   3  -3 192.356 90.0912   1
   9   3  -2 2255.04 242.627   1
   9  -3   2 1982.43 265.518   1
   9   3  -1 1241.27 176.992   1
   9  -3   1 1281.59 226.262   1
   9   3   0 1852.47 220.900   1
   9  -3   0 1648.67 242.134   1
   9   3   1 1111.85 183.241   1
   9  -3  -1 1241.82 211.525   1
   9   3   2 1939.72 241.802   1
   9  -3  -2 2379.37 291.286   1
   9  -3  -3 13.6729 129.629   1
   9  -3  -4 135.612 101.886   1
   9  -3  -5 279.124 115.600   1
   9  -3  -6-59.7282 125.173   1
   9  -3  -7 619.924 164.926   1
   9  -3  -8 307.063 144.093   1
   9  -3  -9 15.6186 123.481   1
   9  -3 -10 281.442 156.278   1
   9  -3 -11 346.624 166.037   1
  -9   4  12 257.584 155.286   3
  -9   4  11 1439.50 245.197   3
  -9   4  10 66.4428 108.090   3
  -9   4   9 451.439 136.348   3
  -9   4   8-17.7913 109.840   3
  -9   4   7 154.093 91.9581   3
   9  -4   5 3.94679 156.667   1
   9  -4   4-100.787 158.141   1
   9  -4   3 1013.31 200.779   1
   9  -4   2 755.191 172.558   1
   9  -4   1 5938.78 443.757   1
   9  -4   0 83.7119 123.310   1
   9   4   1 5192.23 362.697   1
   9  -4  -1 5122.97 408.839   1
   9   4   2 657.098 140.960   1
   9  -4  -2 842.862 208.488   1
   9  -4  -3 1482.05 233.148   1
   9  -4  -4 320.308 131.566   1
   9  -4  -5 300.995 116.100   1
   9  -4  -6 54.5394 102.032   1
   9  -4  -7 230.666 137.183   1
   9  -4  -8-110.352 137.571   1
   9  -4  -9 593.947 175.445   1
   9  -4 -10 140.299 119.885   1
  -9   5  12 773.394 200.053   3
  -9   5  11 279.695 154.379   3
  -9   5  10 861.553 191.482   3
  -9   5   9 466.646 163.803   3
  -9   5   8 8.87100 97.9617   3
  -9   5   7 713.579 158.085   3
   9  -5   5 301.558 132.690   1
   9  -5   4 1219.63 223.371   1
   9  -5   3 317.172 134.550   1
   9  -5   2 2136.23 269.009   1
   9  -5   1 524.440 178.914   1
   9  -5   0 4278.37 387.033   1
   9  -5  -1 193.377 122.165   1
   9  -5  -2 2262.27 295.333   1
   9  -5  -3 590.187 141.646   1
   9  -5  -4 1225.34 220.468   1
   9  -5  -5 325.698 137.578   1
   9  -5  -6 895.322 199.735   1
   9  -5  -7 573.505 169.535   1
   9  -5  -8-21.4153 116.374   1
  -9   6  11 373.900 170.607   3
  -9   6  10 703.926 185.570   3
  -9   6   9 191.020 126.841   3
  -9   6   8 746.863 180.628   3
   9  -6   5 3497.88 370.394   1
   9  -6   4 10.6208 127.961   1
   9  -6   3 738.039 171.025   1
   9  -6   2 43.8986 124.873   1
   9  -6   1 4106.15 384.707   1
   9  -6   0 195.225 130.733   1
   9  -6  -1 4333.77 392.869   1
   9  -6  -2-109.826 111.574   1
   9  -6  -3 366.875 151.109   1
   9  -6  -4 394.045 145.749   1
   9  -6  -5 3174.22 351.429   1
   9  -6  -6 1618.83 259.318   1
   9  -6  -7 100.875 94.5821   1
  -9   7  10 31.7291 143.295   3
  -9   7   9 76.2231 111.194   3
   9  -7   4 15.8121 98.4760   1
   9  -7   3-160.644 158.906   1
   9  -7   2 463.812 156.856   1
   9  -7   1 217.898 128.556   1
   9  -7   0 1082.62 232.187   1
   9  -7  -1 346.016 160.034   1
   9  -7  -2 606.015 170.736   1
   9  -7  -3-146.569 141.840   1
   9  -7  -4 275.255 153.779   1
  -9   8   9 122.949 132.925   3
  10   0   0 86.3218 114.105   1
  10   0   1 1353.71 238.014   1
  10   0  -1 1249.14 221.817   1
  10   0   2 13.0191 105.493   1
  10   0  -2-126.346 140.560   1
  10   0   3 527.973 165.073   1
  10   0  -3 326.625 128.376   1
  10   0   4 39.7092 125.168   1
  10   0  -4-3.90468 121.196   1
  10   0  -5 438.389 144.824   1
  10   0  -6 61.4450 110.868   1
  10   0  -7-90.2973 146.485   1
  10   0  -8-162.402 145.490   1
  10   0  -9 132.085 128.634   1
  10   1 -10 8.91073 92.5224   1
  10   1  -9 170.131 129.585   1
  10   1  -8-75.1745 118.888   1
  10   1  -7 58.7648 91.7347   1
  10   1  -6 283.217 136.309   1
  10   1  -5-119.863 122.411   1
  10  -1   4-36.7355 138.739   1
  10   1  -4-31.3726 101.875   1
  10  -1   3-45.0200 118.218   1
  10   1  -3-233.239 144.735   1
  10  -1   2 845.248 191.154   1
  10   1  -2 744.221 177.113   1
  10  -1   1 662.474 175.726   1
  10   1  -1 256.551 121.758   1
  10   1   0-98.3956 109.813   1
  10  -1   0 98.8034 129.450   1
  10   1   1 429.618 169.069   1
  10  -1  -1 344.864 136.604   1
  10   1   2 588.081 160.919   1
  10  -1  -2 719.129 172.496   1
  10   1   3-92.5169 132.454   1
  10  -1  -3-67.8987 124.209   1
  10  -1  -4-145.758 131.697   1
  10  -1  -5-97.5996 126.166   1
  10  -1  -6 284.815 135.099   1
  10  -1  -7-110.769 135.969   1
  10  -1  -8-23.6589 103.706   1
  10   2 -10 340.076 147.173   1
  10   2  -9-185.532 136.330   1
  10   2  -8-88.5998 122.500   1
  10   2  -7-73.4475 119.187   1
  10   2  -6 66.5514 101.759   1
  10   2  -5-111.496 117.608   1
  10  -2   4-267.113 188.937   1
  10   2  -4-203.780 145.620   1
  10  -2   3 103.687 113.581   1
  10   2  -3 64.1028 92.9899   1
  10  -2   2 488.011 161.956   1
  10   2  -2 529.515 165.092   1
  10  -2   1 607.880 192.451   1
  10   2  -1 534.180 163.751   1
  10   2   0 1702.48 240.778   1
  10  -2   0 1551.54 253.915   1
  10   2   1 575.378 168.921   1
  10  -2  -1 560.663 191.839   1
  10   2   2 307.404 117.933   1
  10  -2  -2 352.724 144.356   1
  10  -2  -3 1.85019 125.833   1
  10   2   3 190.845 107.195   1
  10  -2  -4 56.5869 132.031   1
  10  -2  -5-32.2607 116.270   1
  10  -2  -6 71.9159 108.275   1
  10  -2  -7-80.6487 122.025   1
  10  -3   5-93.6848 149.522   1
  10  -3   4 715.836 176.667   1
  10  -3   3-31.4947 145.831   1
  10  -3   2 2313.75 309.013   1
  10  -3   1 815.984 188.112   1
  10  -3   0-64.1963 125.684   1
  10  -3  -1 1121.35 219.115   1
  10  -3  -2 2269.06 300.722   1
  10  -3  -3 30.6412 134.639   1
  10  -3  -4 532.919 155.046   1
  10  -3  -5 4.53111 103.479   1
  10  -4   1 512.620 168.739   1
  10  -4   0-46.1534 135.941   1
  10  -4  -1 443.154 168.034   1
  10  -4  -2 71.9534 116.863   1
  11   1  -2 58.2336 102.237   1
  11   1  -1-75.6488 125.366   1
  11   1   0 2010.54 288.394   1
  11   1   1-38.3969 128.181   1
;
_shelx_hkl_checksum     17558
_shelx_res_file
;
    k4.res created by SHELXL-2014/7
TITL k4 in P212121 #19
CELL 0.71073 8.103762 13.391456 18.737745 90 90 90
ZERR 4 0.000322 0.000564 0.00087 0 0 0
LATT -1
SYMM 0.5-X,-Y,0.5+Z
SYMM 0.5+X,0.5-Y,-Z
SYMM -X,0.5+Y,0.5-Z
SFAC C H N O S
UNIT 96 72 8 16 4
L.S. 4
PLAN  20
size 0.14 0.14 0.12
BOND $H
conf
fmap 2
acta
omit 0 50
WGHT    0.043600    0.193200
FVAR       5.71547
S1    5    0.702784    0.684247    0.969877    11.00000    0.05698    0.04368 =
         0.07254   -0.00598    0.00726   -0.01104
O1    4    0.748702    0.616465    0.815448    11.00000    0.10516    0.07429 =
         0.09817   -0.03833    0.01549   -0.02134
O2    4    1.011898    0.971932    0.879232    11.00000    0.09555    0.06060 =
         0.06203   -0.00335    0.02242   -0.02368
O3    4    1.016200    1.089857    1.098052    11.00000    0.12125    0.06380 =
         0.05537    0.00972   -0.01017   -0.04743
O4    4    0.928278    1.032424    1.202261    11.00000    0.05692    0.06269 =
         0.04863   -0.00333   -0.00019   -0.01223
N1    3    0.822515    0.860590    0.985317    11.00000    0.04283    0.03605 =
         0.04520    0.00331    0.00185   -0.00252
N2    3    0.716376    0.787608    1.091614    11.00000    0.05318    0.04230 =
         0.05425    0.00776    0.00190   -0.00952
C1    1    0.941456    0.857172    0.788258    11.00000    0.04578    0.06404 =
         0.04815   -0.00042   -0.00088    0.01336
C2    1    1.015654    0.914343    0.736173    11.00000    0.06493    0.08213 =
         0.05399    0.00743    0.00229    0.01402
AFIX  43
H2    2    1.063813    0.975235    0.747825    11.00000   -1.20000
AFIX   0
C3    1    1.017935    0.880425    0.666385    11.00000    0.08176    0.11538 =
         0.05083    0.00901    0.00073    0.02041
AFIX  43
H3    2    1.067337    0.919121    0.631142    11.00000   -1.20000
AFIX   0
C4    1    0.948944    0.791358    0.648736    11.00000    0.07973    0.14042 =
         0.04682   -0.01175   -0.00308    0.02160
AFIX  43
H4    2    0.949252    0.770416    0.601414    11.00000   -1.20000
AFIX   0
C5    1    0.878508    0.731777    0.700359    11.00000    0.06888    0.09638 =
         0.06455   -0.02392   -0.00754    0.01511
AFIX  43
H5    2    0.833819    0.670140    0.688137    11.00000   -1.20000
AFIX   0
C6    1    0.874547    0.764361    0.771066    11.00000    0.04817    0.07316 =
         0.05550   -0.01096   -0.00327    0.01382
C7    1    0.800043    0.700255    0.827003    11.00000    0.05034    0.05952 =
         0.07143   -0.01854    0.00066    0.00299
C8    1    0.788726    0.744643    0.897460    11.00000    0.04189    0.04735 =
         0.05980   -0.00531    0.00134    0.00088
C9    1    0.848255    0.835492    0.914690    11.00000    0.03739    0.04097 =
         0.05014   -0.00060   -0.00157    0.00423
C10   1    0.939962    0.896294    0.862328    11.00000    0.04869    0.04965 =
         0.05143    0.00337    0.00357    0.00375
C11   1    0.747200    0.786254    1.024364    11.00000    0.03728    0.03707 =
         0.06053    0.00680    0.00110   -0.00375
C12   1    0.842921    0.960259    1.016982    11.00000    0.04775    0.03090 =
         0.04582    0.00322    0.00238   -0.00327
AFIX  13
H12   2    0.949433    0.987190    1.001395    11.00000   -1.20000
AFIX   0
C13   1    0.847744    0.948118    1.097645    11.00000    0.04205    0.03833 =
         0.04411    0.00442   -0.00248   -0.00029
C14   1    0.782343    0.867785    1.130047    11.00000    0.04166    0.04457 =
         0.04748    0.00794    0.00049   -0.00034
C15   1    0.708079    1.029985    0.991155    11.00000    0.05369    0.03734 =
         0.04045    0.00133   -0.00291    0.00419
C16   1    0.543794    1.006310    0.997713    11.00000    0.05608    0.05325 =
         0.06001    0.00136   -0.00483    0.00679
AFIX  43
H16   2    0.513289    0.945595    1.017874    11.00000   -1.20000
AFIX   0
C17   1    0.423899    1.071703    0.974692    11.00000    0.06294    0.08104 =
         0.07249   -0.00741   -0.01418    0.01740
AFIX  43
H17   2    0.313073    1.054820    0.979217    11.00000   -1.20000
AFIX   0
C18   1    0.467369    1.161701    0.945095    11.00000    0.09944    0.06802 =
         0.06460   -0.00059   -0.02210    0.03653
AFIX  43
H18   2    0.386419    1.206024    0.929789    11.00000   -1.20000
AFIX   0
C19   1    0.631012    1.185727    0.938279    11.00000    0.10655    0.05565 =
         0.08725    0.01990   -0.00850    0.01863
AFIX  43
H19   2    0.661120    1.246603    0.918255    11.00000   -1.20000
AFIX   0
C20   1    0.750424    1.120593    0.960789    11.00000    0.07382    0.04629 =
         0.07791    0.01494   -0.00026    0.00443
AFIX  43
H20   2    0.861112    1.137440    0.955610    11.00000   -1.20000
AFIX   0
C21   1    0.938726    1.029859    1.131346    11.00000    0.05257    0.04046 =
         0.04821    0.00647   -0.00415   -0.00205
C22   1    1.026819    1.106695    1.238059    11.00000    0.06244    0.06166 =
         0.05872   -0.01095   -0.00807   -0.00503
AFIX  23
H22B  2    0.973490    1.171445    1.235509    11.00000   -1.20000
H22A  2    1.134623    1.111708    1.215849    11.00000   -1.20000
AFIX   0
C23   1    1.043564    1.074215    1.314137    11.00000    0.08536    0.10142 =
         0.05778   -0.00962   -0.00408   -0.00857
AFIX 137
H23B  2    0.935931    1.066526    1.334820    11.00000   -1.50000
H23C  2    1.104306    1.123645    1.340344    11.00000   -1.50000
H23A  2    1.101197    1.011640    1.316048    11.00000   -1.50000
AFIX   0
C24   1    0.776539    0.849875    1.209227    11.00000    0.07092    0.05562 =
         0.05181    0.01393    0.00208   -0.00784
AFIX 137
H24C  2    0.885762    0.855387    1.228669    11.00000   -1.50000
H24A  2    0.734068    0.784185    1.218363    11.00000   -1.50000
H24B  2    0.706080    0.898617    1.231200    11.00000   -1.50000
AFIX   0
HKLF 4
REM  k4 in P212121 #19
REM R1 =  0.0352 for    3160 Fo > 4sig(Fo)  and  0.0428 for all    3574 data
REM    282 parameters refined using      0 restraints
END
WGHT      0.0434      0.1502
REM Highest difference peak  0.130,  deepest hole -0.137,  1-sigma level  0.030
Q1    1   0.8684  0.8876  1.1011  11.00000  0.05    0.13
Q2    1   0.7574  0.7996  0.8911  11.00000  0.05    0.13
Q3    1   0.7546  0.9337  1.1166  11.00000  0.05    0.12
Q4    1   0.7827  1.0061  1.0047  11.00000  0.05    0.12
Q5    1   0.6411  1.0163  1.0030  11.00000  0.05    0.11
Q6    1   0.8586  0.7682  0.9096  11.00000  0.05    0.11
Q7    1   0.9209  0.9580  0.8614  11.00000  0.05    0.10
Q8    1   0.8982  1.1044  1.1121  11.00000  0.05    0.10
Q9    1   0.5886  0.7699  1.1030  11.00000  0.05    0.10
Q10   1   0.6786  0.7372  1.1036  11.00000  0.05    0.10
Q11   1   0.8008  0.9069  1.2417  11.00000  0.05    0.10
Q12   1   0.5504  0.6886  0.9613  11.00000  0.05    0.09
Q13   1   0.9593  0.5950  0.6882  11.00000  0.05    0.09
Q14   1   0.8358  0.9206  1.0010  11.00000  0.05    0.09
Q15   1   1.2394  1.0165  0.7592  11.00000  0.05    0.09
Q16   1   0.7732  1.0724  0.9405  11.00000  0.05    0.09
Q17   1   0.8039  1.0025  1.2023  11.00000  0.05    0.09
Q18   1   0.7027  0.8137  0.7690  11.00000  0.05    0.09
Q19   1   0.6604  0.7582  0.9791  11.00000  0.05    0.09
Q20   1   0.8242  0.8186  1.0008  11.00000  0.05    0.09
;
_shelx_res_checksum     86442
