# Supplementary material for: Crystal structure of ethyl 2-methyl-5,10-dioxo-4-phenyl-5,10-di­hydro-4H-11-thia-1,4a-di­aza­benzo[b]fluorene-3-carb­oxy­late
Source: Acta Crystallogr E Crystallogr Commun. 2018 Jan 9;74(Pt 2):124–6. doi: 10.1107/S2056989018000117 (PMC5956320; doi:10.1107/S2056989018000117)
Supplement: Supplementary file 2 [file e-74-00124-Isup2.hkl]

data_I                                                                          
_shelx_title ' kherson4 in P212121 No19' 
_shelx_refln_list_code          4                                               
_shelx_F_calc_maximum      176.87                                               
_exptl_crystal_F_000       896.00                                               
_reflns_d_resolution_high  0.8411                                               
                                                                                
loop_                                                                           
 _space_group_symop_operation_xyz                                               
 'x, y, z'                                                                      
 '-x+1/2, -y, z+1/2'                                                            
 'x+1/2, -y+1/2, -z'                                                            
 '-x, y+1/2, -z+1/2'                                                            
                                                                                
_cell_length_a     8.1038                                                       
_cell_length_b    13.3915                                                       
_cell_length_c    18.7377                                                       
_cell_angle_alpha  90.000                                                       
_cell_angle_beta   90.000                                                       
_cell_angle_gamma  90.000                                                       
                                                                                
_shelx_F_squared_multiplier     1.000                                           
                                                                                
loop_                                                                           
 _refln_index_h                                                                 
 _refln_index_k                                                                 
 _refln_index_l                                                                 
 _refln_F_squared_calc                                                          
 _refln_F_squared_meas                                                          
 _refln_F_squared_sigma                                                         
 _refln_observed_status                                                         
   2   0   0         13.08         16.87         1.93 o                         
   4   0   0       5940.29       5863.03        57.96 o                         
   6   0   0          0.10          0.00         3.32 o                         
   8   0   0        167.59        180.57        11.54 o                         
   2   1   0       9096.99       9030.77        85.83 o                         
   3   1   0        129.19        130.76         3.07 o                         
   4   1   0          1.04          0.62         0.79 o                         
   5   1   0         52.09         50.59         2.30 o                         
   6   1   0        169.99        168.64         4.96 o                         
   7   1   0          2.27          0.00         1.46 o                         
   8   1   0         73.63         90.04         5.87 o                         
   9   1   0          0.14          0.00         2.32 o                         
   0   2   0        154.28        171.92         4.44 o                         
   1   2   0       9406.21       8678.30        50.42 o                         
   2   2   0      22945.64      21979.22       118.35 o                         
   3   2   0       2694.75       2662.62        15.60 o                         
   4   2   0         25.27         32.42         1.39 o                         
   5   2   0        634.35        667.34         9.47 o                         
   6   2   0          3.87          5.12         1.92 o                         
   7   2   0         68.70         66.23         3.45 o                         
   8   2   0         27.44         22.71         5.93 o                         
   9   2   0          7.28          3.62         2.25 o                         
   1   3   0         17.69         13.48         0.79 o                         
   2   3   0         48.10         35.93         1.05 o                         
   3   3   0         21.65         19.27         1.01 o                         
   4   3   0       1039.16       1054.04         9.38 o                         
   5   3   0         26.23         29.42         1.90 o                         
   6   3   0        216.79        208.65         6.30 o                         
   7   3   0        173.88        172.23         5.51 o                         
   8   3   0         18.03         14.33         2.81 o                         
   9   3   0         48.56         54.05         5.00 o                         
   0   4   0        980.44        861.63         9.71 o                         
   1   4   0       2236.52       2136.39        14.76 o                         
   2   4   0          8.91          3.79         1.72 o                         
   3   4   0         12.37         19.96         1.19 o                         
   4   4   0       1087.45       1051.34        12.16 o                         
   5   4   0         24.43         21.75         1.51 o                         
   6   4   0         13.34         11.51         2.55 o                         
   7   4   0        104.35        110.70         4.47 o                         
   8   4   0          0.01          0.72         1.75 o                         
   9   4   0          0.57          2.56         3.77 o                         
   1   5   0        164.72        178.05         3.77 o                         
   2   5   0          2.49          0.57         0.80 o                         
   3   5   0       1530.04       1543.56        15.27 o                         
   4   5   0        626.89        621.25         8.69 o                         
   5   5   0        542.57        514.39         7.68 o                         
   6   5   0         14.84         12.87         1.72 o                         
   7   5   0          3.89          0.14         1.45 o                         
   8   5   0          0.10          0.00         3.18 o                         
   9   5   0        120.46        130.97        11.85 o                         
   0   6   0        408.70        376.27        10.96 o                         
   1   6   0          3.17          3.95         0.87 o                         
   2   6   0       1016.26        930.64        11.06 o                         
   3   6   0         51.81         48.12         3.64 o                         
   4   6   0          0.48          1.20         1.09 o                         
   5   6   0         31.78         28.78         2.28 o                         
   6   6   0         43.02         40.94         2.62 o                         
   7   6   0        298.18        333.93        10.18 o                         
   8   6   0         95.91        104.63        10.41 o                         
   1   7   0        877.26        972.97        11.41 o                         
   2   7   0        463.02        441.50         7.51 o                         
   3   7   0        211.93        211.05         5.26 o                         
   4   7   0        157.58        136.80         5.23 o                         
   5   7   0         59.34         57.39         3.56 o                         
   6   7   0        560.46        659.12        22.37 o                         
   7   7   0        231.57        241.15        14.22 o                         
   8   7   0        117.01         98.49         9.78 o                         
   0   8   0          1.94          0.00         0.62 o                         
   1   8   0        736.61        753.96        10.20 o                         
   2   8   0         74.57         66.88         3.01 o                         
   3   8   0        629.92        649.44        10.23 o                         
   4   8   0        205.27        177.38         6.36 o                         
   5   8   0       1037.82       1078.92        20.85 o                         
   6   8   0         82.29         96.30         8.69 o                         
   7   8   0          2.30          0.00         3.58 o                         
   8   8   0         24.37         33.19         6.12 o                         
   1   9   0         59.94         50.86         2.80 o                         
   2   9   0        438.97        439.93         8.32 o                         
   3   9   0         76.44         65.30         3.33 o                         
   4   9   0       1669.74       1725.37        23.78 o                         
   5   9   0        659.51        635.61        13.38 o                         
   6   9   0        111.10        108.62         9.21 o                         
   7   9   0          3.62          1.62         2.73 o                         
   0  10   0         19.26         19.29         2.02 o                         
   1  10   0         10.76          8.34         1.29 o                         
   2  10   0         30.22         23.45         2.32 o                         
   3  10   0        122.07        118.70         4.85 o                         
   4  10   0        477.31        484.12        11.70 o                         
   5  10   0          0.02          0.00         2.92 o                         
   6  10   0          0.02          0.00         2.65 o                         
   7  10   0         32.39         32.38         5.97 o                         
   1  11   0       1706.19       1698.42        19.05 o                         
   2  11   0        110.56        107.64         5.38 o                         
   3  11   0        270.71        267.21         7.58 o                         
   4  11   0         19.68         17.85         2.53 o                         
   5  11   0         19.95         21.80         2.93 o                         
   6  11   0          0.02          0.00         3.36 o                         
   0  12   0        237.68        265.76        13.65 o                         
   1  12   0          4.64          7.42         2.69 o                         
   2  12   0        326.37        303.63         9.41 o                         
   3  12   0         32.67         29.39         3.06 o                         
   4  12   0          4.23          2.65         1.57 o                         
   5  12   0         74.52         69.31         7.42 o                         
   6  12   0          9.36          5.09         3.09 o                         
   1  13   0         18.45         12.61         2.53 o                         
   2  13   0          8.15          2.80         2.36 o                         
   3  13   0        132.74        154.72         7.76 o                         
   4  13   0         13.55         10.78         2.35 o                         
   5  13   0          4.50          0.00         3.07 o                         
   0  14   0        221.72        250.27        14.71 o                         
   1  14   0          3.54          0.00         2.74 o                         
   2  14   0          0.77          0.48         2.22 o                         
   3  14   0         35.53         29.54         5.43 o                         
   4  14   0          0.02          0.00         2.80 o                         
   1  15   0          4.15          0.00         2.73 o                         
   2  15   0          0.88          4.53         2.67 o                         
   3  15   0         49.86         66.93         8.11 o                         
   2   0   1       2679.59       2745.10        13.24 o                         
   3   0   1         18.04         17.87         0.86 o                         
   4   0   1        290.06        225.53         6.35 o                         
   5   0   1         24.18         20.55         1.03 o                         
   6   0   1        222.42        221.88         5.82 o                         
   7   0   1         54.38         58.87         4.58 o                         
   8   0   1        153.98        142.56         7.35 o                         
   9   0   1          4.20          3.54         2.66 o                         
  -9   1   1         32.79         31.39         4.57 o                         
  -8   1   1         81.41         73.44         5.27 o                         
  -7   1   1         29.14         22.08         2.16 o                         
  -6   1   1         26.08         22.69         1.93 o                         
  -5   1   1        210.95        183.99         4.81 o                         
  -4   1   1        488.76        479.70         7.99 o                         
  -3   1   1       1924.10       1914.01        19.56 o                         
  -2   1   1      19407.58      18706.72        90.93 o                         
  -1   1   1       2964.22       3006.30        17.26 o                         
   1   1   1       2966.03       3066.30        25.34 o                         
   2   1   1      19381.01      18739.36       102.51 o                         
   3   1   1       1904.81       1928.96        10.96 o                         
   4   1   1        483.77        472.51         8.06 o                         
   5   1   1        208.28        175.27         3.95 o                         
   6   1   1         26.46         23.99         1.49 o                         
   7   1   1         28.63         20.91         2.85 o                         
   8   1   1         82.97         81.78         5.71 o                         
   9   1   1         32.12         27.62         3.82 o                         
  -9   2   1         27.99         24.47         3.65 o                         
  -8   2   1         20.06         19.13         2.96 o                         
  -7   2   1         97.78         92.59         4.33 o                         
  -6   2   1         72.03         69.70         3.33 o                         
  -5   2   1        250.77        239.63         5.56 o                         
  -4   2   1         55.75         49.75         2.24 o                         
  -3   2   1       2330.48       2413.93        19.32 o                         
  -2   2   1      31281.98      30509.48       227.13 o                         
  -1   2   1       5818.81       5701.53        38.00 o                         
   0   2   1       2504.82       2287.44        40.13 o                         
   1   2   1       5914.50       5805.88        63.05 o                         
   2   2   1      31184.55      28923.28       368.30 o                         
   3   2   1       2359.59       2448.36        17.67 o                         
   4   2   1         57.74         51.49         1.72 o                         
   5   2   1        250.75        235.44         4.01 o                         
   6   2   1         66.74         61.28         2.20 o                         
   7   2   1         96.31         93.28         3.92 o                         
   8   2   1         18.88         16.16         2.80 o                         
   9   2   1         28.28         26.34         4.91 o                         
  -9   3   1         28.08         38.48         4.27 o                         
  -8   3   1         28.18         30.77         5.31 o                         
  -7   3   1        236.01        239.35         6.65 o                         
  -6   3   1        244.65        254.93         6.57 o                         
  -5   3   1        642.77        616.49         9.42 o                         
  -4   3   1       2029.15       1999.34        22.15 o                         
  -3   3   1       2569.77       2485.03        16.68 o                         
  -2   3   1       2218.02       2267.26        12.02 o                         
  -1   3   1       1685.70       1645.39        11.53 o                         
   0   3   1       2080.58       2216.42        11.49 o                         
   1   3   1       1703.44       1625.48        10.24 o                         
   2   3   1       2227.57       2200.95        17.05 o                         
   3   3   1       2548.88       2435.87        16.32 o                         
   4   3   1       2018.86       2032.65        15.20 o                         
   5   3   1        634.87        605.48         8.38 o                         
   6   3   1        241.20        243.30         5.95 o                         
   7   3   1        232.92        234.64        16.43 o                         
   8   3   1         29.18         29.29         3.64 o                         
   9   3   1         29.11         35.85         4.24 o                         
  -9   4   1        151.16        181.80        13.58 o                         
  -8   4   1         22.14         28.95         3.54 o                         
  -7   4   1         75.38         81.47         3.89 o                         
  -6   4   1        174.88        165.78         5.12 o                         
  -5   4   1        388.65        376.67         8.71 o                         
  -4   4   1        715.42        688.85         8.22 o                         
  -3   4   1        461.97        475.86         6.71 o                         
  -2   4   1       1626.14       1692.84        14.68 o                         
  -1   4   1        709.00        635.65         7.28 o                         
   0   4   1      11191.61      10302.28        57.19 o                         
   1   4   1        723.11        650.17         7.49 o                         
   2   4   1       1631.76       1682.03        18.26 o                         
   3   4   1        479.02        497.97         6.21 o                         
   4   4   1        716.57        681.28         6.99 o                         
   5   4   1        390.57        398.16         5.72 o                         
   6   4   1        174.49        168.52         4.97 o                         
   7   4   1         75.77         76.79         4.95 o                         
   8   4   1         22.03         25.76         3.54 o                         
   9   4   1        147.36        158.02         8.31 o                         
  -9   5   1         10.60         16.05         5.48 o                         
  -8   5   1        126.77        151.42        11.88 o                         
  -7   5   1         85.31         85.07         6.89 o                         
  -6   5   1         53.22         55.65         3.10 o                         
  -5   5   1          1.02          0.00         1.06 o                         
  -4   5   1        342.13        362.12         5.77 o                         
  -3   5   1        138.25        127.77         2.69 o                         
  -2   5   1        676.20        663.10         8.39 o                         
  -1   5   1        385.71        378.56         5.72 o                         
   0   5   1        417.91        364.63         4.31 o                         
   1   5   1        389.88        385.48         6.71 o                         
   2   5   1        690.81        661.10         8.56 o                         
   3   5   1        136.34        118.02         4.25 o                         
   4   5   1        335.86        362.98        11.17 o                         
   5   5   1          0.97          0.79         1.03 o                         
   6   5   1         54.05         54.17         2.89 o                         
   7   5   1         90.14         90.08         5.30 o                         
   8   5   1        126.54        133.74        11.25 o                         
   9   5   1         10.20          5.92         3.74 o                         
  -8   6   1         70.70         80.12         9.04 o                         
  -7   6   1        303.10        315.02        11.82 o                         
  -6   6   1        428.54        415.67         8.27 o                         
  -5   6   1         32.98         29.65         1.78 o                         
  -4   6   1        118.57         99.48         2.82 o                         
  -3   6   1        437.79        411.64         6.95 o                         
  -2   6   1        183.30        172.90         4.23 o                         
  -1   6   1        152.75        144.68         3.62 o                         
   0   6   1         14.61         10.77         0.66 o                         
   1   6   1        158.18        145.61         3.70 o                         
   2   6   1        182.45        176.20         4.32 o                         
   3   6   1        446.89        415.33         8.69 o                         
   4   6   1        114.30         98.53         4.27 o                         
   5   6   1         32.23         32.87         2.57 o                         
   6   6   1        419.85        412.27        10.51 o                         
   7   6   1        303.00        313.40        16.23 o                         
   8   6   1         70.89         72.84         8.71 o                         
  -8   7   1         20.25         17.04         4.85 o                         
  -7   7   1         80.72         77.08         5.24 o                         
  -6   7   1        282.77        296.62        14.72 o                         
  -5   7   1        110.99        110.36         3.78 o                         
  -4   7   1         26.83         27.07         2.05 o                         
  -3   7   1        339.02        344.66         6.76 o                         
  -2   7   1        236.69        227.17         5.63 o                         
  -1   7   1         70.77         66.85         3.22 o                         
   0   7   1        807.90        748.35         7.40 o                         
   1   7   1         69.88         70.38         3.18 o                         
   2   7   1        238.23        228.82         5.29 o                         
   3   7   1        340.09        327.88         8.03 o                         
   4   7   1         28.25         29.78         2.67 o                         
   5   7   1        108.86        115.93         5.05 o                         
   6   7   1        283.02        274.77        14.40 o                         
   7   7   1         81.57         78.57         8.48 o                         
   8   7   1         21.64         17.98         5.49 o                         
  -8   8   1         93.48         99.01        10.22 o                         
  -7   8   1         45.14         38.75         4.89 o                         
  -6   8   1        370.49        409.84        17.72 o                         
  -5   8   1        603.15        606.34        24.20 o                         
  -4   8   1        521.87        496.64        10.79 o                         
  -3   8   1         10.58         10.62         1.46 o                         
  -2   8   1        341.14        325.49         6.68 o                         
  -1   8   1        274.57        280.70         8.68 o                         
   0   8   1         33.74         37.46         1.56 o                         
   1   8   1        271.29        278.77        10.19 o                         
   2   8   1        348.81        344.41         6.95 o                         
   3   8   1         10.67          5.18         2.97 o                         
   4   8   1        517.11        494.68        11.07 o                         
   5   8   1        608.02        594.61        12.66 o                         
   6   8   1        374.85        420.75        18.18 o                         
   7   8   1         45.84         42.75         6.75 o                         
   8   8   1         92.44        100.52        10.39 o                         
  -7   9   1          6.23          2.59         3.19 o                         
  -6   9   1         72.25         78.79         8.08 o                         
  -5   9   1        165.67        167.16         6.55 o                         
  -4   9   1         97.79         98.19         4.95 o                         
  -3   9   1        964.49        975.55        16.82 o                         
  -2   9   1        411.35        390.14         7.74 o                         
  -1   9   1         34.60         25.48         2.88 o                         
   0   9   1          6.31          3.67         1.48 o                         
   1   9   1         33.34         31.03         2.16 o                         
   2   9   1        404.77        394.82        11.11 o                         
   3   9   1        970.34        979.21        16.43 o                         
   4   9   1         98.15         94.81         5.10 o                         
   5   9   1        163.13        171.26         6.97 o                         
   6   9   1         71.76         73.87         7.80 o                         
   7   9   1          6.70          6.32         3.34 o                         
  -7  10   1         23.01         19.41         5.17 o                         
  -6  10   1         46.73         41.08         5.90 o                         
  -5  10   1         33.38         24.17         2.86 o                         
  -4  10   1        339.66        340.52         8.11 o                         
  -3  10   1        330.72        306.71        11.52 o                         
  -2  10   1       1194.56       1221.90        17.66 o                         
  -1  10   1        225.36        216.19         5.61 o                         
   0  10   1         20.92         20.64         2.20 o                         
   1  10   1        226.47        216.62         5.68 o                         
   2  10   1       1205.00       1222.54        15.74 o                         
   3  10   1        334.61        313.43        12.84 o                         
   4  10   1        342.72        351.34        10.04 o                         
   5  10   1         33.08         32.48         3.41 o                         
   6  10   1         46.64         38.35         6.09 o                         
   7  10   1         22.41         18.03         4.65 o                         
  -6  11   1         16.26         12.34         3.76 o                         
  -5  11   1        117.89        125.17         9.55 o                         
  -4  11   1         13.82         11.64         1.85 o                         
  -3  11   1         12.45          6.43         2.61 o                         
  -2  11   1         57.90         50.53         3.59 o                         
  -1  11   1         46.45         49.72         3.14 o                         
   0  11   1          1.16          6.00         2.48 o                         
   1  11   1         47.51         50.02         5.26 o                         
   2  11   1         58.79         59.00         3.40 o                         
   3  11   1         10.29          8.82         3.73 o                         
   4  11   1         13.38         13.88         2.27 o                         
   5  11   1        121.78        129.22         6.49 o                         
   6  11   1         15.53         16.55         4.34 o                         
  -6  12   1          0.19          0.19         3.06 o                         
  -5  12   1         17.04         12.98         4.04 o                         
  -4  12   1         32.65         34.04         3.01 o                         
  -3  12   1         91.82         87.06         4.30 o                         
  -2  12   1        102.74         97.03         4.38 o                         
  -1  12   1       1064.89       1154.69        21.19 o                         
   0  12   1         97.10         99.01         6.07 o                         
   1  12   1       1063.15       1128.35        21.05 o                         
   2  12   1        102.47        107.19         5.98 o                         
   3  12   1         89.18         91.71         5.24 o                         
   4  12   1         32.09         30.45         3.41 o                         
   5  12   1         17.03         19.07         2.83 o                         
   6  12   1          0.19          0.00         3.58 o                         
  -5  13   1         21.00         17.44         4.44 o                         
  -4  13   1         27.32         28.07         6.77 o                         
  -3  13   1         11.90         10.19         2.66 o                         
  -2  13   1         42.85         41.92         4.83 o                         
  -1  13   1        186.88        193.23        10.38 o                         
   0  13   1         70.23         68.88         5.32 o                         
   1  13   1        185.70        192.66         8.65 o                         
   2  13   1         45.62         45.86         6.83 o                         
   3  13   1         10.59         12.55         4.86 o                         
   4  13   1         26.00         19.55         4.38 o                         
   5  13   1         20.50         16.90         4.11 o                         
  -4  14   1         70.08         83.63         8.21 o                         
  -3  14   1          1.94          1.53         3.78 o                         
  -2  14   1          6.90          7.86         5.70 o                         
  -1  14   1         28.83         35.15         4.34 o                         
   0  14   1        168.38        176.91         8.72 o                         
   1  14   1         30.01         39.27         4.42 o                         
   2  14   1          6.96          3.11         2.70 o                         
   3  14   1          1.76          0.85         3.49 o                         
   4  14   1         70.28         81.24         8.32 o                         
  -3  15   1         49.81         51.49         5.13 o                         
  -2  15   1          3.12          2.99         2.24 o                         
  -1  15   1         53.01         55.79         6.61 o                         
   0  15   1         67.05         73.49         6.09 o                         
   1  15   1         52.11         55.92         5.24 o                         
   2  15   1          2.74          5.25         3.71 o                         
   3  15   1         49.39         42.08         6.75 o                         
   1   0   2        224.79        209.63         4.30 o                         
   2   0   2      13517.16      13160.93        94.97 o                         
   3   0   2       1157.12       1107.38         9.17 o                         
   4   0   2         38.11         49.31         1.81 o                         
   5   0   2        143.81        136.22         4.94 o                         
   6   0   2        177.70        185.51         5.52 o                         
   7   0   2         18.97         20.48         3.13 o                         
   8   0   2         65.38         71.39         5.36 o                         
   9   0   2          7.56         13.07         3.06 o                         
  -9   1   2         83.92        108.23         6.87 o                         
  -8   1   2        107.96        117.88         5.15 o                         
  -7   1   2         67.56         65.30         3.62 o                         
  -6   1   2        361.29        371.32         7.80 o                         
  -5   1   2        103.84        111.69         3.85 o                         
  -4   1   2        152.59        141.04         3.90 o                         
  -3   1   2        554.16        607.20        12.13 o                         
  -2   1   2       3811.78       3848.25        23.31 o                         
  -1   1   2       3998.27       4137.68        38.98 o                         
   1   1   2       4010.62       4139.18        27.78 o                         
   2   1   2       3796.40       3905.86        27.06 o                         
   3   1   2        548.26        600.20         4.93 o                         
   4   1   2        139.72        120.92         2.21 o                         
   5   1   2        107.80        111.39         2.71 o                         
   6   1   2        359.30        347.89         6.62 o                         
   7   1   2         69.03         69.16         4.84 o                         
   8   1   2        107.71        109.89         6.49 o                         
   9   1   2         83.71         95.40         6.58 o                         
  -9   2   2         19.63         16.34         3.17 o                         
  -8   2   2         13.35         11.87         1.91 o                         
  -7   2   2         93.19         88.69         4.26 o                         
  -6   2   2         27.71         29.71         2.28 o                         
  -5   2   2        333.95        334.33         6.81 o                         
  -4   2   2        801.24        860.40        10.67 o                         
  -3   2   2       3188.25       3296.47        21.59 o                         
  -2   2   2        996.42       1000.01         9.33 o                         
  -1   2   2       4299.02       4334.54        29.56 o                         
   0   2   2          0.42          0.00         0.50 o                         
   1   2   2       4291.80       4314.06        25.25 o                         
   2   2   2       1015.18        975.32        10.02 o                         
   3   2   2       3165.48       3269.84        33.42 o                         
   4   2   2        788.64        805.83         6.88 o                         
   5   2   2        325.35        315.45         5.35 o                         
   6   2   2         26.27         25.92         1.52 o                         
   7   2   2         89.81         82.28         5.17 o                         
   8   2   2         14.38         14.48         2.72 o                         
   9   2   2         18.81         15.52         3.26 o                         
  -9   3   2         64.28         65.50         5.48 o                         
  -8   3   2          2.01          0.45         2.01 o                         
  -7   3   2        117.20        114.20         4.71 o                         
  -6   3   2          2.32          2.92         1.46 o                         
  -5   3   2        337.88        343.79         6.93 o                         
  -4   3   2       3463.36       3601.45        24.65 o                         
  -3   3   2       2322.05       2417.98        23.81 o                         
  -2   3   2       3017.17       2969.54        18.88 o                         
  -1   3   2       1761.73       1781.95        14.96 o                         
   0   3   2        776.77        784.36         7.85 o                         
   1   3   2       1708.08       1723.10        20.63 o                         
   2   3   2       3023.70       2947.07        38.59 o                         
   3   3   2       2364.79       2432.56        21.02 o                         
   4   3   2       3449.40       3525.64        23.57 o                         
   5   3   2        340.73        342.61         5.30 o                         
   6   3   2          2.75          0.73         0.95 o                         
   7   3   2        117.00        109.62         5.86 o                         
   8   3   2          1.83          1.18         1.73 o                         
   9   3   2         62.12         65.54         6.73 o                         
  -9   4   2         25.43         23.12         5.28 o                         
  -8   4   2          9.36          9.93         2.25 o                         
  -7   4   2          7.68          6.67         1.58 o                         
  -6   4   2         61.92         56.62         3.13 o                         
  -5   4   2        840.39        824.68        12.55 o                         
  -4   4   2       2295.07       2272.05        19.39 o                         
  -3   4   2       1115.99       1092.46         9.31 o                         
  -2   4   2        481.84        506.23         5.33 o                         
  -1   4   2        935.50        946.95        10.37 o                         
   0   4   2       1403.72       1385.18        12.07 o                         
   1   4   2        921.78        887.14        16.46 o                         
   2   4   2        481.71        502.12        10.72 o                         
   3   4   2       1149.92       1127.13        11.23 o                         
   4   4   2       2275.93       2305.51        19.18 o                         
   5   4   2        827.34        814.50         8.91 o                         
   6   4   2         62.19         59.07         2.29 o                         
   7   4   2          8.84          7.84         2.06 o                         
   8   4   2          9.35          6.12         2.25 o                         
   9   4   2         24.77         22.22         3.57 o                         
  -9   5   2         77.30         65.39         8.23 o                         
  -8   5   2        173.95        180.09        12.88 o                         
  -7   5   2        313.33        351.28         8.32 o                         
  -6   5   2        601.01        593.78        10.57 o                         
  -5   5   2        332.54        318.48         9.65 o                         
  -4   5   2          0.90          0.71         0.64 o                         
  -3   5   2        201.08        218.23         3.05 o                         
  -2   5   2        778.45        742.73         7.04 o                         
  -1   5   2        290.35        273.67         4.79 o                         
   0   5   2        112.70        106.13         2.67 o                         
   1   5   2        303.19        285.62         9.07 o                         
   2   5   2        781.03        751.09        11.37 o                         
   3   5   2        193.19        206.99         5.75 o                         
   4   5   2          0.53          0.97         1.21 o                         
   5   5   2        332.57        323.52         7.93 o                         
   6   5   2        607.79        592.79         9.47 o                         
   7   5   2        308.90        334.01        16.38 o                         
   8   5   2        171.73        181.09        12.91 o                         
   9   5   2         74.93         69.25         9.04 o                         
  -8   6   2         86.00         98.59         9.76 o                         
  -7   6   2         73.24         74.84         5.19 o                         
  -6   6   2        203.73        192.03         6.16 o                         
  -5   6   2        368.15        346.88         8.17 o                         
  -4   6   2         92.02         84.98         2.44 o                         
  -3   6   2        405.59        396.11         4.76 o                         
  -2   6   2          7.57          5.28         0.56 o                         
  -1   6   2       1352.47       1358.18        13.33 o                         
   0   6   2       3754.68       3745.80        34.28 o                         
   1   6   2       1366.65       1373.92        17.68 o                         
   2   6   2          6.63          7.21         1.53 o                         
   3   6   2        410.60        415.05         8.91 o                         
   4   6   2         89.42         83.18         5.73 o                         
   5   6   2        378.20        356.25         8.81 o                         
   6   6   2        201.55        197.00         6.95 o                         
   7   6   2         72.28         81.36         8.49 o                         
   8   6   2         88.14        103.02        10.20 o                         
  -8   7   2         73.51         76.98         9.01 o                         
  -7   7   2         32.98         30.66         3.63 o                         
  -6   7   2        252.93        268.56         9.35 o                         
  -5   7   2        153.71        146.11         3.93 o                         
  -4   7   2        429.94        414.02         5.64 o                         
  -3   7   2        179.42        194.74         4.99 o                         
  -2   7   2        391.18        449.98         7.59 o                         
  -1   7   2        306.62        285.33        13.40 o                         
   0   7   2        996.06       1090.61         9.73 o                         
   1   7   2        300.82        303.69         5.94 o                         
   2   7   2        394.32        452.12         9.34 o                         
   3   7   2        182.48        187.23         6.13 o                         
   4   7   2        432.95        426.05         9.80 o                         
   5   7   2        156.39        148.38         5.86 o                         
   6   7   2        249.74        264.78        14.10 o                         
   7   7   2         33.51         35.90         6.14 o                         
   8   7   2         73.48         70.22         8.65 o                         
  -8   8   2          0.05          0.00         4.22 o                         
  -7   8   2          0.02          0.00         1.81 o                         
  -6   8   2          1.99          2.09         2.66 o                         
  -5   8   2         79.28         78.96         4.19 o                         
  -4   8   2         38.15         28.13         2.19 o                         
  -3   8   2        111.48        109.65         3.96 o                         
  -2   8   2        218.47        207.04         5.30 o                         
  -1   8   2        508.20        562.34         8.65 o                         
   0   8   2       1614.18       1644.33        21.79 o                         
   1   8   2        498.11        541.46         8.62 o                         
   2   8   2        222.44        204.85         6.35 o                         
   3   8   2        109.39        111.70         6.31 o                         
   4   8   2         36.04         29.27         2.90 o                         
   5   8   2         78.63         81.41        15.54 o                         
   6   8   2          2.09          4.97         3.01 o                         
   7   8   2          0.01          0.00         3.38 o                         
   8   8   2          0.05          0.00         4.88 o                         
  -7   9   2          8.92          8.76         2.34 o                         
  -6   9   2        252.83        260.28        14.38 o                         
  -5   9   2        492.71        492.97        11.53 o                         
  -4   9   2        587.87        569.21        13.90 o                         
  -3   9   2        250.32        236.32         6.17 o                         
  -2   9   2        511.96        520.44         9.14 o                         
  -1   9   2        792.85        746.08        16.25 o                         
   0   9   2        209.57        201.95         4.82 o                         
   1   9   2        790.01        762.73        18.95 o                         
   2   9   2        516.79        508.46        13.41 o                         
   3   9   2        257.50        238.14         7.63 o                         
   4   9   2        597.22        587.24        12.86 o                         
   5   9   2        498.55        521.56        12.45 o                         
   6   9   2        252.47        264.49        14.49 o                         
   7   9   2          9.21         10.24         4.15 o                         
  -7  10   2         29.77         32.24         5.93 o                         
  -6  10   2         63.67         71.51         7.81 o                         
  -5  10   2         23.17         19.11         2.71 o                         
  -4  10   2        199.34        205.59         7.88 o                         
  -3  10   2         75.20         69.14         3.52 o                         
  -2  10   2         21.81         22.56         1.96 o                         
  -1  10   2        131.57        122.94         4.31 o                         
   0  10   2         32.06         34.52         2.74 o                         
   1  10   2        133.72        126.45         4.38 o                         
   2  10   2         20.87         19.46         3.56 o                         
   3  10   2         71.24         66.50         4.25 o                         
   4  10   2        199.23        207.12         9.18 o                         
   5  10   2         24.97         35.01         3.49 o                         
   6  10   2         62.50         56.15         7.14 o                         
   7  10   2         28.96         36.28         6.39 o                         
  -6  11   2          8.05         12.41         4.39 o                         
  -5  11   2         29.16         27.52         4.84 o                         
  -4  11   2         69.51         74.08         4.01 o                         
  -3  11   2        504.56        520.79        15.04 o                         
  -2  11   2         39.45         35.04         2.73 o                         
  -1  11   2        621.61        596.31        14.90 o                         
   0  11   2         55.90         61.63         4.57 o                         
   1  11   2        629.52        596.18        15.11 o                         
   2  11   2         39.07         40.65         3.42 o                         
   3  11   2        503.75        514.37        19.93 o                         
   4  11   2         69.84         75.48         4.94 o                         
   5  11   2         29.08         27.09         3.34 o                         
   6  11   2          8.24         10.26         3.93 o                         
  -6  12   2         41.79         37.99         5.97 o                         
  -5  12   2        101.71        117.42         9.65 o                         
  -4  12   2          4.52          1.31         1.80 o                         
  -3  12   2         68.75         66.84         3.89 o                         
  -2  12   2        249.61        247.09         9.74 o                         
  -1  12   2        292.64        281.13         9.89 o                         
   0  12   2          2.75          0.00         5.11 o                         
   1  12   2        289.91        286.97        10.22 o                         
   2  12   2        245.30        237.05         8.12 o                         
   3  12   2         70.32         65.82         4.77 o                         
   4  12   2          5.09          3.06         1.88 o                         
   5  12   2        101.66        115.22         6.43 o                         
   6  12   2         41.57         42.78         6.56 o                         
  -5  13   2          4.81          5.98         3.27 o                         
  -4  13   2         54.34         54.36         3.78 o                         
  -3  13   2          7.68          6.31         2.90 o                         
  -2  13   2          4.45          3.06         2.14 o                         
  -1  13   2        178.47        174.04         9.12 o                         
   0  13   2        106.48        116.34         6.85 o                         
   1  13   2        171.32        190.25        12.40 o                         
   2  13   2          4.73          8.31         4.15 o                         
   3  13   2          8.45          7.77         2.94 o                         
   4  13   2         53.00         51.51         6.31 o                         
   5  13   2          4.99          1.51         2.21 o                         
  -4  14   2          0.89          0.00         3.31 o                         
  -3  14   2        158.81        195.16        11.03 o                         
  -2  14   2        114.53        125.44         7.36 o                         
  -1  14   2        127.37        141.83        13.15 o                         
   0  14   2         38.74         39.98         4.59 o                         
   1  14   2        126.41        146.73        11.38 o                         
   2  14   2        117.59        112.26         9.67 o                         
   3  14   2        157.31        173.30        12.06 o                         
   4  14   2          1.00          0.74         3.10 o                         
  -3  15   2          3.59          3.98         2.99 o                         
  -2  15   2         13.69         10.01         4.47 o                         
  -1  15   2         23.15         15.93         4.23 o                         
   0  15   2         21.06         12.41         4.40 o                         
   1  15   2         23.28         15.32         4.00 o                         
   2  15   2         14.68         14.50         4.62 o                         
   3  15   2          3.59          2.93         3.14 o                         
   1   0   3       2067.46       2093.80        19.61 o                         
   2   0   3       2669.00       2569.60        22.75 o                         
   3   0   3        256.03        224.75         5.34 o                         
   4   0   3         10.44          9.82         0.84 o                         
   5   0   3         21.26         23.79         2.62 o                         
   6   0   3       1671.35       1756.59        19.85 o                         
   7   0   3         28.40         27.84         2.65 o                         
   8   0   3        182.14        175.29        10.65 o                         
   9   0   3          0.09          0.00         2.12 o                         
  -9   1   3         21.79         23.83         3.43 o                         
  -8   1   3         19.16         20.41         2.45 o                         
  -7   1   3        410.28        416.83         9.23 o                         
  -6   1   3        187.69        196.09         5.82 o                         
  -5   1   3        163.88        167.56         4.88 o                         
  -4   1   3         37.62         38.40         2.19 o                         
  -3   1   3       1144.99       1104.61        10.57 o                         
  -2   1   3        193.42        205.25         3.45 o                         
  -1   1   3       4070.66       4244.94        29.09 o                         
   0   1   3         23.56         26.53         1.01 o                         
   1   1   3       4119.94       4339.71        36.15 o                         
   2   1   3        200.88        219.29         4.25 o                         
   3   1   3       1130.30       1106.85         8.63 o                         
   4   1   3         37.46         38.59         1.41 o                         
   5   1   3        165.26        155.97         5.56 o                         
   6   1   3        189.42        192.96         8.12 o                         
   7   1   3        403.93        393.69        16.23 o                         
   8   1   3         17.82         14.47         2.61 o                         
   9   1   3         21.69         20.83         5.19 o                         
  -9   2   3          3.75          0.00         2.06 o                         
  -8   2   3         29.68         24.84         2.65 o                         
  -7   2   3          8.54          6.70         1.45 o                         
  -6   2   3         17.64         13.32         2.39 o                         
  -5   2   3        180.53        191.84         5.22 o                         
  -4   2   3       2434.44       2472.07        18.20 o                         
  -3   2   3        383.68        390.87         5.84 o                         
  -2   2   3        150.32        152.98         3.88 o                         
  -1   2   3        606.74        585.37         8.59 o                         
   0   2   3       5945.01       5995.13       163.24 o                         
   1   2   3        593.99        567.37        11.96 o                         
   2   2   3        142.57        144.89         2.61 o                         
   3   2   3        396.84        405.16         6.57 o                         
   4   2   3       2433.93       2419.68        15.77 o                         
   5   2   3        184.13        190.87         3.13 o                         
   6   2   3         15.98         11.28         1.10 o                         
   7   2   3          8.08         10.08         2.37 o                         
   8   2   3         29.02         26.30         3.62 o                         
   9   2   3          4.07          0.99         2.19 o                         
  -9   3   3         13.67          6.20         2.01 o                         
  -8   3   3          5.87          4.40         1.51 o                         
  -7   3   3        180.40        184.15         6.04 o                         
  -6   3   3        452.38        475.34         9.17 o                         
  -5   3   3        837.44        816.72        19.95 o                         
  -4   3   3       1343.91       1402.81        12.38 o                         
  -3   3   3        492.13        503.92         8.72 o                         
  -2   3   3       1594.98       1627.44        14.26 o                         
  -1   3   3       2646.66       2570.45        34.53 o                         
   0   3   3       4349.04       4479.46        55.10 o                         
   1   3   3       2632.25       2667.86        30.04 o                         
   2   3   3       1596.38       1619.74        22.72 o                         
   3   3   3        510.19        513.37         6.28 o                         
   4   3   3       1335.08       1373.31        13.24 o                         
   5   3   3        836.43        801.26         9.35 o                         
   6   3   3        442.74        471.27         8.28 o                         
   7   3   3        180.13        182.03         7.71 o                         
   8   3   3          6.19          3.80         3.29 o                         
   9   3   3         13.06          0.42         3.97 o                         
  -9   4   3         47.10         31.02         6.15 o                         
  -8   4   3         12.03         10.11         1.95 o                         
  -7   4   3        127.45        128.41         5.15 o                         
  -6   4   3         46.62         43.36         2.83 o                         
  -5   4   3        280.84        291.64         6.50 o                         
  -4   4   3        571.40        583.49         8.29 o                         
  -3   4   3       1067.48       1123.26        15.27 o                         
  -2   4   3        138.44        145.16        15.08 o                         
  -1   4   3       1494.44       1494.94        24.35 o                         
   0   4   3        746.07        697.30         9.27 o                         
   1   4   3       1504.34       1545.32        24.87 o                         
   2   4   3        144.83        141.99         6.14 o                         
   3   4   3       1044.50       1116.66        11.41 o                         
   4   4   3        574.80        583.59         9.37 o                         
   5   4   3        282.80        294.08         5.65 o                         
   6   4   3         46.53         44.72         2.49 o                         
   7   4   3        124.38        142.41        10.52 o                         
   8   4   3         12.23         14.21         4.09 o                         
   9   4   3         45.94         45.37         7.14 o                         
  -9   5   3         24.14          9.71         4.12 o                         
  -8   5   3         17.51         23.21         5.81 o                         
  -7   5   3        152.90        159.26         5.69 o                         
  -6   5   3        410.29        397.59         8.41 o                         
  -5   5   3        382.53        387.71         6.38 o                         
  -4   5   3        377.74        354.29         6.30 o                         
  -3   5   3        807.91        783.13         9.28 o                         
  -2   5   3        167.22        179.80         7.66 o                         
  -1   5   3       1251.42       1269.80        23.09 o                         
   0   5   3         82.48         91.62         4.91 o                         
   1   5   3       1235.51       1240.29        22.46 o                         
   2   5   3        163.10        166.60         7.02 o                         
   3   5   3        821.47        772.11        12.57 o                         
   4   5   3        374.97        343.28         8.27 o                         
   5   5   3        395.44        390.25         9.19 o                         
   6   5   3        404.30        385.03         7.07 o                         
   7   5   3        153.31        167.11        11.47 o                         
   8   5   3         17.35         23.12         5.55 o                         
   9   5   3         23.46         18.07         4.34 o                         
  -8   6   3         59.86         54.73         7.64 o                         
  -7   6   3        256.70        247.01         9.40 o                         
  -6   6   3        142.97        137.08         5.21 o                         
  -5   6   3        571.89        574.06         9.10 o                         
  -4   6   3        114.25        111.72         3.56 o                         
  -3   6   3        686.55        701.41         6.35 o                         
  -2   6   3       1822.58       1944.83        18.98 o                         
  -1   6   3        218.55        218.86         4.41 o                         
   0   6   3       1424.37       1457.20        26.35 o                         
   1   6   3        208.48        233.47         9.19 o                         
   2   6   3       1833.31       1931.70        22.47 o                         
   3   6   3        676.68        663.39        11.91 o                         
   4   6   3        107.45        108.05         4.78 o                         
   5   6   3        580.82        594.03        12.04 o                         
   6   6   3        143.06        148.71         4.58 o                         
   7   6   3        253.88        258.50        14.61 o                         
   8   6   3         60.96         63.78         8.33 o                         
  -8   7   3         60.69         58.55         7.92 o                         
  -7   7   3        105.87        102.53         6.29 o                         
  -6   7   3        237.09        255.73         9.35 o                         
  -5   7   3        157.90        166.40         6.68 o                         
  -4   7   3         37.05         40.64         2.01 o                         
  -3   7   3        339.27        331.39         6.29 o                         
  -2   7   3        775.44        768.81        10.51 o                         
  -1   7   3        357.68        361.62         6.85 o                         
   0   7   3       1111.02       1158.20        24.08 o                         
   1   7   3        368.34        376.17         8.16 o                         
   2   7   3        779.55        766.86        12.89 o                         
   3   7   3        332.46        330.58         8.53 o                         
   4   7   3         39.53         43.75         3.74 o                         
   5   7   3        158.71        156.94         6.27 o                         
   6   7   3        238.75        261.20        13.84 o                         
   7   7   3        104.18         93.93         9.29 o                         
   8   7   3         61.89         62.73         8.30 o                         
  -8   8   3         32.50         42.81         6.64 o                         
  -7   8   3         45.17         43.25         4.36 o                         
  -6   8   3         17.19         10.62         3.40 o                         
  -5   8   3        224.67        229.15         8.31 o                         
  -4   8   3        667.64        659.23        13.72 o                         
  -3   8   3        978.62        963.23        12.91 o                         
  -2   8   3        234.32        218.70         4.27 o                         
  -1   8   3        326.55        279.44        13.74 o                         
   0   8   3        101.34         96.55         3.30 o                         
   1   8   3        325.89        296.89         7.43 o                         
   2   8   3        242.69        231.79         6.95 o                         
   3   8   3        990.97        933.35        15.75 o                         
   4   8   3        675.29        629.91        13.06 o                         
   5   8   3        227.56        230.28         7.96 o                         
   6   8   3         15.85         17.94         4.23 o                         
   7   8   3         46.71         39.17         6.32 o                         
   8   8   3         33.58         40.90         6.92 o                         
  -7   9   3         10.27          5.77         3.10 o                         
  -6   9   3         21.51         14.26         3.99 o                         
  -5   9   3         30.24         30.16         3.52 o                         
  -4   9   3        395.28        412.04        33.88 o                         
  -3   9   3         40.97         36.33         2.53 o                         
  -2   9   3        421.19        420.65         8.42 o                         
  -1   9   3         65.61         52.17         4.85 o                         
   0   9   3        175.79        191.77         6.58 o                         
   1   9   3         64.20         56.43         4.97 o                         
   2   9   3        419.95        416.89        10.19 o                         
   3   9   3         38.36         33.48         3.19 o                         
   4   9   3        391.33        392.47        10.55 o                         
   5   9   3         31.01         32.27         3.31 o                         
   6   9   3         20.45         16.84         4.30 o                         
   7   9   3          9.79          9.07         4.14 o                         
  -7  10   3          5.64          7.51         2.21 o                         
  -6  10   3         38.48         33.27         5.48 o                         
  -5  10   3         63.78         54.56         4.51 o                         
  -4  10   3         66.31         59.52         4.46 o                         
  -3  10   3         53.99         52.49         3.20 o                         
  -2  10   3        266.39        262.66         6.75 o                         
  -1  10   3        236.50        235.09         8.21 o                         
   0  10   3          1.08          0.46         0.81 o                         
   1  10   3        239.69        222.34        14.23 o                         
   2  10   3        274.62        272.58         8.21 o                         
   3  10   3         53.65         51.52         3.95 o                         
   4  10   3         67.14         69.15         4.72 o                         
   5  10   3         62.57         50.67         4.14 o                         
   6  10   3         39.13         39.24         6.43 o                         
   7  10   3          5.44          6.74         3.30 o                         
  -6  11   3         41.84         52.84         7.14 o                         
  -5  11   3         52.58         60.05         4.86 o                         
  -4  11   3         47.89         50.57         7.70 o                         
  -3  11   3        247.28        232.17         6.92 o                         
  -2  11   3        197.85        206.00        18.75 o                         
  -1  11   3        231.91        215.21         8.31 o                         
   0  11   3          5.28         13.66         3.89 o                         
   1  11   3        228.17        216.55         8.21 o                         
   2  11   3        201.07        184.89         9.66 o                         
   3  11   3        240.06        228.40        18.67 o                         
   4  11   3         49.09         51.29         8.10 o                         
   5  11   3         51.33         54.56         4.43 o                         
   6  11   3         40.87         44.30         6.62 o                         
  -6  12   3          7.11          5.52         3.37 o                         
  -5  12   3          1.63          0.00         2.14 o                         
  -4  12   3         16.14         15.01         3.44 o                         
  -3  12   3        156.23        153.39        16.43 o                         
  -2  12   3         98.13        108.39         6.33 o                         
  -1  12   3        182.81        200.29        12.20 o                         
   0  12   3          2.25          0.00         3.77 o                         
   1  12   3        185.93        207.53        12.17 o                         
   2  12   3         98.06         98.36         5.26 o                         
   3  12   3        151.78        154.39         7.03 o                         
   4  12   3         15.73         12.84         2.61 o                         
   5  12   3          1.63          0.00         2.01 o                         
   6  12   3          6.73          8.20         4.05 o                         
  -5  13   3         41.72         43.80         4.51 o                         
  -4  13   3         18.34         14.65         2.52 o                         
  -3  13   3         99.07        112.60        10.06 o                         
  -2  13   3         28.31         28.90         5.29 o                         
  -1  13   3        260.60        249.29        14.33 o                         
   0  13   3          6.70          5.56         3.00 o                         
   1  13   3        258.67        264.89        14.42 o                         
   2  13   3         30.49         28.87         5.18 o                         
   3  13   3         97.97         95.90         5.64 o                         
   4  13   3         18.05         21.16         3.18 o                         
   5  13   3         40.56         38.19         4.05 o                         
  -4  14   3         22.23         17.62         4.66 o                         
  -3  14   3         60.28         65.78         8.20 o                         
  -2  14   3         78.93         97.40         9.74 o                         
  -1  14   3          4.25          3.85         4.46 o                         
   0  14   3        140.74        148.38        11.48 o                         
   1  14   3          3.75         14.99         5.14 o                         
   2  14   3         79.17         90.24         8.99 o                         
   3  14   3         60.62         70.47         7.90 o                         
   4  14   3         21.66         19.38         4.84 o                         
  -2  15   3          1.47          1.10         3.54 o                         
  -1  15   3         37.16         31.82         6.21 o                         
   0  15   3         20.84         21.65         5.85 o                         
   1  15   3         38.75         57.84         7.86 o                         
   2  15   3          1.10          0.20         3.57 o                         
   0   0   4       4634.54       4782.43        41.91 o                         
   1   0   4       1793.44       1709.75        15.97 o                         
   2   0   4       2472.93       2465.24        44.19 o                         
   3   0   4         54.05         48.39         1.77 o                         
   4   0   4         45.53         47.62         5.22 o                         
   5   0   4         92.26         93.54         5.37 o                         
   6   0   4          0.95          7.68         2.42 o                         
   7   0   4          3.19          2.67         1.47 o                         
   8   0   4          0.71          0.00         2.52 o                         
   9   0   4         34.98         35.90         5.77 o                         
  -9   1   4          5.14          0.00         2.33 o                         
  -8   1   4         51.01         52.21         3.67 o                         
  -7   1   4         69.51         66.54         3.88 o                         
  -6   1   4        460.65        479.10        10.35 o                         
  -5   1   4          2.85          5.89         1.46 o                         
  -4   1   4        254.70        238.78         4.28 o                         
  -3   1   4        272.51        274.76         4.59 o                         
  -2   1   4        255.05        257.13         5.90 o                         
  -1   1   4       3145.66       3202.38        28.47 o                         
   0   1   4       3310.18       3449.48        29.36 o                         
   1   1   4       3167.39       3207.78        27.34 o                         
   2   1   4        265.60        261.47         5.02 o                         
   3   1   4        259.35        256.43         5.02 o                         
   4   1   4        265.51        253.31         5.04 o                         
   5   1   4          4.09          4.35         1.94 o                         
   6   1   4        465.00        503.80         9.73 o                         
   7   1   4         70.48         69.46         5.03 o                         
   8   1   4         50.64         52.78         4.74 o                         
   9   1   4          4.83          1.81         2.24 o                         
  -9   2   4          0.63          0.00         2.66 o                         
  -8   2   4         78.49         73.74         4.33 o                         
  -7   2   4        102.56        108.06         4.78 o                         
  -6   2   4          8.87          7.63         2.91 o                         
  -5   2   4        748.31        773.76        11.40 o                         
  -4   2   4       3000.11       3127.79        30.69 o                         
  -3   2   4        722.06        729.38        13.14 o                         
  -2   2   4         59.69         68.06         3.57 o                         
  -1   2   4        739.38        733.16        13.60 o                         
   0   2   4          1.95          7.20         1.24 o                         
   1   2   4        736.39        720.57        14.00 o                         
   2   2   4         60.56         74.16         3.01 o                         
   3   2   4        713.04        698.82         9.06 o                         
   4   2   4       3016.04       3026.36        23.93 o                         
   5   2   4        734.91        727.42         8.36 o                         
   6   2   4          9.11          6.49         2.10 o                         
   7   2   4        102.69        105.08         5.97 o                         
   8   2   4         76.07         77.85         5.60 o                         
   9   2   4          0.80          0.00         3.53 o                         
  -9   3   4          5.66          0.00         2.36 o                         
  -8   3   4         67.96         65.70         4.20 o                         
  -7   3   4         87.89         93.36         4.42 o                         
  -6   3   4        335.35        337.60         7.84 o                         
  -5   3   4        267.34        296.16         5.28 o                         
  -4   3   4        202.23        210.24         4.83 o                         
  -3   3   4        527.04        579.41         9.68 o                         
  -2   3   4         61.64         66.05         3.91 o                         
  -1   3   4       1111.74       1072.69        18.70 o                         
   0   3   4       1286.69       1320.38        21.84 o                         
   1   3   4       1101.78       1076.97        19.14 o                         
   2   3   4         60.70         63.67         2.47 o                         
   3   3   4        542.74        595.16        16.59 o                         
   4   3   4        205.92        206.43         4.31 o                         
   5   3   4        267.60        278.96         5.38 o                         
   6   3   4        331.32        336.57        10.10 o                         
   7   3   4         86.81         87.87         8.17 o                         
   8   3   4         68.74         70.24         7.90 o                         
   9   3   4          5.93          4.15         3.12 o                         
  -9   4   4         15.31          0.00         4.84 o                         
  -8   4   4         15.98         18.06         2.26 o                         
  -7   4   4         76.55         74.74         3.97 o                         
  -6   4   4        352.67        351.73         8.03 o                         
  -5   4   4        502.94        514.81         7.45 o                         
  -4   4   4        481.77        474.91         6.68 o                         
  -3   4   4       1521.72       1573.77        28.90 o                         
  -2   4   4       4234.82       4532.68       104.63 o                         
  -1   4   4        101.76        109.37         5.38 o                         
   0   4   4        106.40        100.91         5.34 o                         
   1   4   4         98.54        106.11         5.47 o                         
   2   4   4       4227.83       4538.11        58.87 o                         
   3   4   4       1498.79       1550.68        16.99 o                         
   4   4   4        490.50        457.23         6.42 o                         
   5   4   4        515.99        514.65         7.80 o                         
   6   4   4        349.51        349.88         9.04 o                         
   7   4   4         74.85         75.76         8.11 o                         
   8   4   4         15.08         10.84         4.31 o                         
   9   4   4         14.92          9.81         4.03 o                         
  -8   5   4         18.97         13.73         6.09 o                         
  -7   5   4        130.55        121.47         5.03 o                         
  -6   5   4         23.55         28.84         2.41 o                         
  -5   5   4        108.77        113.13         3.44 o                         
  -4   5   4        369.16        378.70         6.71 o                         
  -3   5   4        487.42        533.36        10.38 o                         
  -2   5   4       3087.59       3161.29        31.98 o                         
  -1   5   4        132.98        114.47         6.23 o                         
   0   5   4        483.93        467.25        12.78 o                         
   1   5   4        124.04        112.49         6.11 o                         
   2   5   4       3095.87       3193.81        45.73 o                         
   3   5   4        475.53        506.43        13.92 o                         
   4   5   4        372.87        393.10         9.17 o                         
   5   5   4        112.16        110.96         4.97 o                         
   6   5   4         25.21         29.71         2.91 o                         
   7   5   4        128.45        128.97        10.16 o                         
   8   5   4         20.32         20.64         5.18 o                         
  -8   6   4        113.98        109.44         6.85 o                         
  -7   6   4        172.20        165.54        16.07 o                         
  -6   6   4        193.98        188.81         6.59 o                         
  -5   6   4        133.84        132.08         4.26 o                         
  -4   6   4        353.09        327.73         6.21 o                         
  -3   6   4        545.13        555.57        11.10 o                         
  -2   6   4        451.38        451.68         9.36 o                         
  -1   6   4       1295.00       1289.75        25.04 o                         
   0   6   4       1189.68       1267.62        24.76 o                         
   1   6   4       1296.00       1297.85        24.91 o                         
   2   6   4        461.79        464.73        13.45 o                         
   3   6   4        550.24        535.00        10.83 o                         
   4   6   4        354.80        326.93         8.57 o                         
   5   6   4        137.01        135.62         5.74 o                         
   6   6   4        195.19        187.16         6.98 o                         
   7   6   4        170.58        170.09        12.09 o                         
   8   6   4        113.63        122.60        11.23 o                         
  -8   7   4         15.51          8.10         2.70 o                         
  -7   7   4        189.64        200.29        11.82 o                         
  -6   7   4         23.93         21.17         3.21 o                         
  -5   7   4        124.41        113.82         5.59 o                         
  -4   7   4        223.93        235.12         7.63 o                         
  -3   7   4        136.77        133.22         5.55 o                         
  -2   7   4        344.21        378.18         8.84 o                         
  -1   7   4        387.68        384.59        10.65 o                         
   0   7   4       2488.88       2532.72        41.26 o                         
   1   7   4        386.16        397.53        13.28 o                         
   2   7   4        352.72        369.05         8.84 o                         
   3   7   4        142.95        142.95         5.68 o                         
   4   7   4        231.11        222.17         7.37 o                         
   5   7   4        122.88        119.64         5.67 o                         
   6   7   4         22.27         23.09         2.95 o                         
   7   7   4        192.32        190.05        12.89 o                         
   8   7   4         16.39         10.06         4.13 o                         
  -8   8   4          4.59          4.43         3.22 o                         
  -7   8   4        103.12         90.19         6.22 o                         
  -6   8   4         40.55         25.03         4.72 o                         
  -5   8   4         15.62         13.72         4.30 o                         
  -4   8   4        138.03        131.79        10.39 o                         
  -3   8   4        137.06        115.43         5.82 o                         
  -2   8   4        197.29        174.22        23.16 o                         
  -1   8   4         61.26         44.19         2.22 o                         
   0   8   4         36.92         37.65         4.52 o                         
   1   8   4         60.20         46.65         5.20 o                         
   2   8   4        194.48        195.79         6.53 o                         
   3   8   4        131.64        121.39         6.88 o                         
   4   8   4        139.06        125.43         6.18 o                         
   5   8   4         15.97         15.09         2.36 o                         
   6   8   4         40.77         29.61         5.36 o                         
   7   8   4        104.52         95.70         9.68 o                         
   8   8   4          4.82          2.49         3.26 o                         
  -7   9   4         34.30         38.64         4.50 o                         
  -6   9   4        134.89        142.38        15.47 o                         
  -5   9   4        207.70        204.66         8.13 o                         
  -4   9   4         62.00         51.05         3.86 o                         
  -3   9   4        428.75        435.11        15.47 o                         
  -2   9   4        730.83        713.23        20.87 o                         
  -1   9   4        343.41        358.56        14.28 o                         
   0   9   4          0.13          2.04         1.34 o                         
   1   9   4        352.03        343.02        11.65 o                         
   2   9   4        736.54        668.72        13.13 o                         
   3   9   4        427.04        429.20        10.77 o                         
   4   9   4         58.64         52.20         4.13 o                         
   5   9   4        205.31        212.37         8.03 o                         
   6   9   4        135.47        137.98        10.79 o                         
   7   9   4         35.03         29.22         6.22 o                         
  -7  10   4         23.74         20.22         3.62 o                         
  -6  10   4          1.66          0.00         3.13 o                         
  -5  10   4         88.98        101.46         6.05 o                         
  -4  10   4         62.26         60.15         5.27 o                         
  -3  10   4        177.45        171.62         7.06 o                         
  -2  10   4        182.38        189.76        11.19 o                         
  -1  10   4         98.53         89.66         4.80 o                         
   0  10   4          0.10          1.94         1.22 o                         
   1  10   4         94.36         88.12         4.52 o                         
   2  10   4        185.46        196.47         7.15 o                         
   3  10   4        176.24        158.92         6.75 o                         
   4  10   4         60.55         60.12         6.41 o                         
   5  10   4         86.87         95.19         5.67 o                         
   6  10   4          2.15          1.00         2.65 o                         
   7  10   4         23.23         27.97         5.76 o                         
  -6  11   4         27.73         26.73         5.49 o                         
  -5  11   4          3.53          2.72         1.99 o                         
  -4  11   4         74.47         74.23         5.16 o                         
  -3  11   4         38.89         52.22         6.45 o                         
  -2  11   4         97.42         93.90         8.47 o                         
  -1  11   4        507.94        494.95        18.70 o                         
   0  11   4         27.71         26.58         4.91 o                         
   1  11   4        501.86        473.74        14.94 o                         
   2  11   4         92.91         86.80         4.96 o                         
   3  11   4         38.68         41.48         3.74 o                         
   4  11   4         73.76         65.23         4.76 o                         
   5  11   4          3.42          5.45         2.06 o                         
   6  11   4         28.06         27.81         5.40 o                         
  -6  12   4         16.70         17.53         4.57 o                         
  -5  12   4         47.80         45.94         8.62 o                         
  -4  12   4         42.89         50.66         4.47 o                         
  -3  12   4        136.69        145.71        10.78 o                         
  -2  12   4        201.95        198.23        12.36 o                         
  -1  12   4        182.21        186.63        11.93 o                         
   0  12   4          0.44          0.78         3.14 o                         
   1  12   4        179.72        189.96        11.88 o                         
   2  12   4        197.29        178.93         8.27 o                         
   3  12   4        135.20        133.56         6.58 o                         
   4  12   4         43.44         35.88         8.25 o                         
   5  12   4         48.79         48.54         4.47 o                         
   6  12   4         17.11         17.70         4.51 o                         
  -5  13   4         13.83          6.27         5.27 o                         
  -4  13   4         36.61         33.82         5.91 o                         
  -3  13   4          6.51          8.36         3.55 o                         
  -2  13   4         21.91         24.97         5.43 o                         
  -1  13   4         34.56         49.56         7.21 o                         
   0  13   4          5.95          0.00         3.76 o                         
   1  13   4         33.15         44.15         6.53 o                         
   2  13   4         21.61         25.64         5.42 o                         
   3  13   4          7.21          5.11         2.58 o                         
   4  13   4         35.65         39.52         4.04 o                         
   5  13   4         13.11          9.76         2.74 o                         
  -4  14   4          0.07          0.00         4.09 o                         
  -3  14   4         25.87         26.45         5.54 o                         
  -2  14   4        106.82        126.48        11.04 o                         
  -1  14   4        102.21        115.97        10.18 o                         
   0  14   4          1.63          1.69         3.89 o                         
   1  14   4        100.47        104.80         9.98 o                         
   2  14   4        107.34        132.43        10.89 o                         
   3  14   4         25.93         21.08         5.54 o                         
   4  14   4          0.08          0.00         3.87 o                         
  -2  15   4         48.33         48.29         7.87 o                         
  -1  15   4         24.46         19.42         5.01 o                         
   0  15   4          3.35         13.36         4.76 o                         
   1  15   4         24.21         57.57         8.31 o                         
   2  15   4         47.61         58.36         7.98 o                         
   1   0   5       5137.65       5128.64        72.63 o                         
   2   0   5        289.48        273.02         8.42 o                         
   3   0   5         52.76         45.98         2.02 o                         
   4   0   5       1174.82       1116.35        39.26 o                         
   5   0   5        495.07        512.85        13.43 o                         
   6   0   5          0.58          1.47         1.68 o                         
   7   0   5         80.46         77.10         4.19 o                         
   8   0   5          8.73          6.56         1.86 o                         
   9   0   5          0.02          0.00         3.75 o                         
  -9   1   5         25.49         24.80         3.79 o                         
  -8   1   5         22.19         19.88         2.49 o                         
  -7   1   5         79.68         84.46         4.30 o                         
  -6   1   5        157.43        164.78         5.61 o                         
  -5   1   5        362.28        371.56         7.87 o                         
  -4   1   5        250.62        230.25         4.99 o                         
  -3   1   5       1488.74       1504.77        23.61 o                         
  -2   1   5        602.35        563.01         8.61 o                         
  -1   1   5       3242.90       3342.88        24.05 o                         
   0   1   5       1285.07       1314.54        18.56 o                         
   1   1   5       3310.12       3439.83        29.94 o                         
   2   1   5        611.18        573.24        13.60 o                         
   3   1   5       1462.69       1422.80        66.24 o                         
   4   1   5        246.50        218.66         8.86 o                         
   5   1   5        359.30        345.86        15.63 o                         
   6   1   5        156.19        160.35         6.80 o                         
   7   1   5         80.01         77.76         7.77 o                         
   8   1   5         22.01         14.17         4.02 o                         
   9   1   5         25.11         22.16         4.85 o                         
  -9   2   5          1.79          0.00         1.93 o                         
  -8   2   5         18.40         18.17         2.33 o                         
  -7   2   5         90.42         99.69         4.68 o                         
  -6   2   5         79.24         76.36         3.85 o                         
  -5   2   5        145.84        142.16         3.45 o                         
  -4   2   5        123.85        111.11         3.39 o                         
  -3   2   5        698.44        722.65        15.45 o                         
  -2   2   5        330.21        319.08         6.48 o                         
  -1   2   5       1232.95       1285.36        20.86 o                         
   0   2   5       4935.10       5042.20        62.05 o                         
   1   2   5       1229.26       1222.67        14.95 o                         
   2   2   5        345.46        325.57         4.53 o                         
   3   2   5        715.26        729.58        17.23 o                         
   4   2   5        118.86        109.43         4.87 o                         
   5   2   5        147.30        141.47         9.85 o                         
   6   2   5         76.01         72.62        11.18 o                         
   7   2   5         91.75        123.60         9.62 o                         
   8   2   5         18.50         23.24         4.87 o                         
   9   2   5          1.68          0.00         3.51 o                         
  -9   3   5          7.00          1.71         2.09 o                         
  -8   3   5         11.96          9.65         2.67 o                         
  -7   3   5        131.01        135.06         5.44 o                         
  -6   3   5        321.41        325.91         7.84 o                         
  -5   3   5        538.37        547.86         7.59 o                         
  -4   3   5       1339.70       1446.35        15.44 o                         
  -3   3   5        187.06        178.10         5.19 o                         
  -2   3   5        931.36        942.71        17.71 o                         
  -1   3   5       2477.87       2596.86        36.83 o                         
   0   3   5         14.14         17.43         2.45 o                         
   1   3   5       2460.24       2578.65        37.13 o                         
   2   3   5        942.34        966.58        18.79 o                         
   3   3   5        183.52        176.06         4.22 o                         
   4   3   5       1349.08       1259.63        24.31 o                         
   5   3   5        537.73        544.06        15.92 o                         
   6   3   5        319.52        315.10         8.77 o                         
   7   3   5        131.93        137.31        10.22 o                         
   8   3   5         11.42          5.79         3.38 o                         
   9   3   5          7.47          8.54         3.54 o                         
  -9   4   5         12.35          0.12         4.80 o                         
  -8   4   5          3.19          0.17         1.52 o                         
  -7   4   5         32.17         33.50         2.89 o                         
  -6   4   5         81.88         84.02         4.05 o                         
  -5   4   5        124.44        125.61         3.60 o                         
  -4   4   5        300.69        329.96         6.73 o                         
  -3   4   5        714.14        715.94        15.90 o                         
  -2   4   5        452.69        414.54        11.56 o                         
  -1   4   5        230.46        216.34         8.16 o                         
   0   4   5        460.54        446.74        12.30 o                         
   1   4   5        243.53        225.51         8.52 o                         
   2   4   5        462.09        437.47        12.39 o                         
   3   4   5        703.57        762.61        17.35 o                         
   4   4   5        301.43        320.10         5.99 o                         
   5   4   5        124.09        121.10         5.76 o                         
   6   4   5         80.29         81.59         4.59 o                         
   7   4   5         32.39         31.64         5.53 o                         
   8   4   5          3.47          2.29         3.03 o                         
   9   4   5         12.56          9.21         3.55 o                         
  -8   5   5         75.32         65.12         8.10 o                         
  -7   5   5        101.19        102.22         4.75 o                         
  -6   5   5        114.73        113.14         3.74 o                         
  -5   5   5         67.39         74.17         3.88 o                         
  -4   5   5        382.28        435.50         9.79 o                         
  -3   5   5         60.07         57.67         3.31 o                         
  -2   5   5        495.97        482.62        13.50 o                         
  -1   5   5       1347.63       1430.36        25.95 o                         
   0   5   5       4358.70       4621.04        62.04 o                         
   1   5   5       1356.26       1488.56        26.96 o                         
   2   5   5        506.05        535.61        14.58 o                         
   3   5   5         58.70         59.00         4.73 o                         
   4   5   5        387.09        414.99         9.87 o                         
   5   5   5         65.29         64.22         4.04 o                         
   6   5   5        117.87        112.41         5.33 o                         
   7   5   5        103.43        112.93         9.82 o                         
   8   5   5         74.14         66.05         8.06 o                         
  -8   6   5         15.14         14.19         3.01 o                         
  -7   6   5        132.06        115.34         6.68 o                         
  -6   6   5         56.08         63.79         2.91 o                         
  -5   6   5        223.08        210.50         4.90 o                         
  -4   6   5         79.08         80.86         4.44 o                         
  -3   6   5         39.69         41.17         3.03 o                         
  -2   6   5        132.02        134.34         7.40 o                         
  -1   6   5        433.54        441.49        13.73 o                         
   0   6   5       2860.23       2854.13        43.91 o                         
   1   6   5        433.64        427.65        13.47 o                         
   2   6   5        132.10        126.11         7.10 o                         
   3   6   5         42.30         40.50         4.47 o                         
   4   6   5         83.30         87.35         4.71 o                         
   5   6   5        223.00        208.88         7.45 o                         
   6   6   5         55.41         56.44         5.07 o                         
   7   6   5        136.25        135.88        11.25 o                         
   8   6   5         14.06         24.13         5.66 o                         
  -8   7   5         30.07         34.13         4.28 o                         
  -7   7   5         13.29         17.54         3.32 o                         
  -6   7   5          8.22          9.12         2.12 o                         
  -5   7   5        112.32        112.65         5.63 o                         
  -4   7   5         57.34         52.99         2.58 o                         
  -3   7   5        247.76        260.73        17.78 o                         
  -2   7   5        335.60        321.22        12.12 o                         
  -1   7   5        446.87        418.19        13.99 o                         
   0   7   5         33.29         36.19         4.30 o                         
   1   7   5        433.56        424.50        13.98 o                         
   2   7   5        340.64        315.06        12.09 o                         
   3   7   5        249.51        251.60         7.68 o                         
   4   7   5         56.45         43.93         3.55 o                         
   5   7   5        111.14        102.77         5.44 o                         
   6   7   5          8.45          5.95         2.14 o                         
   7   7   5         13.76         15.07         4.61 o                         
   8   7   5         30.74         39.19         6.75 o                         
  -8   8   5         12.08          7.06         2.72 o                         
  -7   8   5         76.96         79.29         6.13 o                         
  -6   8   5         45.35         36.57         3.92 o                         
  -5   8   5        121.53        128.08         8.77 o                         
  -4   8   5        265.08        287.62         9.07 o                         
  -3   8   5        749.66        742.82        20.80 o                         
  -2   8   5        118.55        134.32         8.38 o                         
  -1   8   5         77.19         80.85         6.57 o                         
   0   8   5        145.04        141.50         8.53 o                         
   1   8   5         76.46         78.19         6.73 o                         
   2   8   5        122.22        131.95         8.48 o                         
   3   8   5        745.37        738.66        25.57 o                         
   4   8   5        264.39        283.01        10.88 o                         
   5   8   5        119.13        136.91         6.37 o                         
   6   8   5         46.90         40.36         3.85 o                         
   7   8   5         78.76         87.24         9.01 o                         
   8   8   5         11.62          0.62         3.74 o                         
  -7   9   5         25.82         23.74         5.16 o                         
  -6   9   5         29.36         24.06         3.15 o                         
  -5   9   5         45.14         39.40         3.79 o                         
  -4   9   5        161.35        141.45         9.16 o                         
  -3   9   5        115.96         98.08         7.92 o                         
  -2   9   5         16.59         17.36         4.28 o                         
  -1   9   5         23.01         19.09         3.89 o                         
   0   9   5        538.32        556.97        18.04 o                         
   1   9   5         21.35         23.98         4.10 o                         
   2   9   5         17.84         12.42         2.25 o                         
   3   9   5        120.74        101.41         5.36 o                         
   4   9   5        157.18        134.98         7.27 o                         
   5   9   5         45.11         37.52         4.42 o                         
   6   9   5         28.75         24.14         4.97 o                         
   7   9   5         26.80         25.42         5.68 o                         
  -7  10   5         40.88         39.85         4.71 o                         
  -6  10   5          7.73          2.84         3.35 o                         
  -5  10   5         59.39         58.21         4.66 o                         
  -4  10   5         80.58         68.11         6.15 o                         
  -3  10   5         82.66         90.47         7.96 o                         
  -2  10   5        111.90        119.29         8.97 o                         
  -1  10   5        201.43        204.43        11.60 o                         
   0  10   5         15.19         14.50         3.72 o                         
   1  10   5        196.50        193.12         6.82 o                         
   2  10   5        113.78        118.39         5.70 o                         
   3  10   5         78.48         79.82         6.52 o                         
   4  10   5         79.20         73.24         4.98 o                         
   5  10   5         57.29         55.33         4.53 o                         
   6  10   5          7.89          2.64         2.53 o                         
   7  10   5         40.50         42.72         6.67 o                         
  -6  11   5         20.99         25.05         4.83 o                         
  -5  11   5         75.15         66.43         5.17 o                         
  -4  11   5        162.83        167.39        11.21 o                         
  -3  11   5         36.44         37.07         5.94 o                         
  -2  11   5         94.95        103.02         8.90 o                         
  -1  11   5        386.43        381.76        16.74 o                         
   0  11   5         23.60         27.39         5.38 o                         
   1  11   5        386.41        372.91         9.86 o                         
   2  11   5         91.23         80.96         4.84 o                         
   3  11   5         37.14         44.03         3.93 o                         
   4  11   5        165.55        164.60         7.50 o                         
   5  11   5         72.53         58.87         4.76 o                         
   6  11   5         21.79         11.96         3.93 o                         
  -5  12   5         15.34         12.62         4.18 o                         
  -4  12   5         26.70         24.80         5.60 o                         
  -3  12   5         36.54         34.35         5.74 o                         
  -2  12   5         73.04         74.73         8.05 o                         
  -1  12   5        268.01        294.48        15.23 o                         
   0  12   5        303.66        355.29        16.86 o                         
   1  12   5        267.69        285.99        14.92 o                         
   2  12   5         70.08         67.40         5.62 o                         
   3  12   5         35.99         33.58         3.58 o                         
   4  12   5         25.81         25.63         5.88 o                         
   5  12   5         15.02         15.95         3.94 o                         
  -5  13   5          0.44          0.00         3.60 o                         
  -4  13   5         20.41         18.40         4.55 o                         
  -3  13   5         72.12         78.05         8.47 o                         
  -2  13   5          4.09          6.16         3.83 o                         
  -1  13   5         29.41         36.00         5.90 o                         
   0  13   5          9.87          8.60         4.64 o                         
   1  13   5         30.09         29.54         5.65 o                         
   2  13   5          4.82          8.35         3.93 o                         
   3  13   5         70.13         70.22         5.06 o                         
   4  13   5         19.63         14.01         3.09 o                         
   5  13   5          0.58          0.00         1.96 o                         
  -4  14   5         55.21         70.49         8.35 o                         
  -3  14   5         49.40         61.82         7.56 o                         
  -2  14   5         56.06         66.41         8.57 o                         
  -1  14   5         90.66        114.60        10.53 o                         
   0  14   5         16.49         23.93         5.92 o                         
   1  14   5         90.85         99.11         9.64 o                         
   2  14   5         55.45         66.88         8.10 o                         
   3  14   5         48.37         59.92         7.81 o                         
   4  14   5         54.40         64.79         7.85 o                         
  -2  15   5         10.24         17.14         5.91 o                         
  -1  15   5         15.50         12.28         4.76 o                         
   0  15   5          0.36          5.66         3.77 o                         
   1  15   5         15.73         13.81         5.65 o                         
   2  15   5          9.96          9.30         4.39 o                         
   0   0   6       2336.08       2421.02        32.68 o                         
   1   0   6       2665.86       2616.50        25.87 o                         
   2   0   6        919.28        906.21        19.90 o                         
   3   0   6       1369.78       1342.82        17.95 o                         
   4   0   6        240.73        245.14        12.79 o                         
   5   0   6          6.93          0.81         2.32 o                         
   6   0   6        194.72        203.39         7.67 o                         
   7   0   6         99.29         95.25         5.70 o                         
   8   0   6        160.73        171.97        11.86 o                         
   9   0   6         11.74         11.85         4.38 o                         
  -9   1   6         20.65         22.25         3.54 o                         
  -8   1   6          4.68          4.42         2.22 o                         
  -7   1   6        128.30        143.99         6.87 o                         
  -6   1   6         80.59         88.85         6.76 o                         
  -5   1   6        617.10        624.70        26.06 o                         
  -4   1   6        108.57        111.42         3.68 o                         
  -3   1   6        669.46        667.30        10.22 o                         
  -2   1   6         72.40         77.28         3.16 o                         
  -1   1   6        131.68        140.68         3.03 o                         
   0   1   6          1.32          0.00         0.70 o                         
   1   1   6        136.37        144.98         3.84 o                         
   2   1   6         76.04         90.40         5.27 o                         
   3   1   6        681.53        671.45        16.68 o                         
   4   1   6        104.73         99.84         2.11 o                         
   5   1   6        604.01        559.19        48.28 o                         
   6   1   6         82.15         94.60         6.15 o                         
   7   1   6        132.86        153.99         7.28 o                         
   8   1   6          4.55          5.24         3.62 o                         
   9   1   6         20.84         21.69         5.21 o                         
  -9   2   6         40.22         52.42         7.00 o                         
  -8   2   6         19.58         14.36         2.76 o                         
  -7   2   6        119.23        132.71         5.56 o                         
  -6   2   6        141.44        146.99         6.39 o                         
  -5   2   6        339.22        347.49        11.72 o                         
  -4   2   6        455.63        467.24        15.61 o                         
  -3   2   6        352.05        403.07         7.98 o                         
  -2   2   6        607.42        650.93        10.32 o                         
  -1   2   6        777.41        773.20        15.68 o                         
   0   2   6       2107.72       2307.13        33.81 o                         
   1   2   6        762.03        732.66         8.35 o                         
   2   2   6        617.36        651.32         8.57 o                         
   3   2   6        350.29        403.90        12.90 o                         
   4   2   6        453.25        425.83        18.53 o                         
   5   2   6        337.85        358.39        30.21 o                         
   6   2   6        142.76        143.91         5.99 o                         
   7   2   6        120.22        145.94        10.49 o                         
   8   2   6         18.77         12.05         4.39 o                         
   9   2   6         40.03         43.06         6.78 o                         
  -9   3   6          5.78          1.48         2.20 o                         
  -8   3   6         11.13          9.75         2.50 o                         
  -7   3   6        118.02        112.63         5.08 o                         
  -6   3   6          7.95          9.20         2.13 o                         
  -5   3   6         21.85         18.82         1.97 o                         
  -4   3   6        258.03        262.68         7.76 o                         
  -3   3   6       1077.51       1106.70        26.46 o                         
  -2   3   6       2869.46       3013.94        42.02 o                         
  -1   3   6       3002.43       3145.01        43.59 o                         
   0   3   6        312.09        323.16        10.10 o                         
   1   3   6       3017.56       3042.58        43.31 o                         
   2   3   6       2867.23       2869.84        42.38 o                         
   3   3   6       1066.87       1153.03        22.65 o                         
   4   3   6        261.62        256.50         5.03 o                         
   5   3   6         22.51         20.50         2.42 o                         
   6   3   6          7.58         13.47         2.27 o                         
   7   3   6        118.03        114.88         9.69 o                         
   8   3   6         10.91          4.02         2.65 o                         
   9   3   6          5.99          0.00         3.83 o                         
  -8   4   6         20.64         19.54         2.49 o                         
  -7   4   6         50.09         50.87         3.51 o                         
  -6   4   6         54.56         41.33         3.01 o                         
  -5   4   6         93.30         93.01         3.74 o                         
  -4   4   6        234.06        233.28         6.65 o                         
  -3   4   6        520.65        542.29        13.90 o                         
  -2   4   6       2076.81       2063.72        32.70 o                         
  -1   4   6       1440.02       1491.09        26.42 o                         
   0   4   6          7.80         13.33         2.74 o                         
   1   4   6       1433.06       1429.83        26.31 o                         
   2   4   6       2099.06       2146.00        35.16 o                         
   3   4   6        510.59        529.26        14.71 o                         
   4   4   6        232.60        232.68         7.47 o                         
   5   4   6         91.66         93.10         4.90 o                         
   6   4   6         56.51         48.87         3.73 o                         
   7   4   6         49.18         54.76         7.21 o                         
   8   4   6         20.54         23.66         5.81 o                         
  -8   5   6         10.83         11.48         2.61 o                         
  -7   5   6         20.09         17.05         3.14 o                         
  -6   5   6         16.02         13.77         1.45 o                         
  -5   5   6        159.78        168.32         4.39 o                         
  -4   5   6        344.30        350.01        11.60 o                         
  -3   5   6        429.68        409.63        12.49 o                         
  -2   5   6        521.78        557.35        14.99 o                         
  -1   5   6        691.98        712.92        17.34 o                         
   0   5   6        814.83        867.73        19.77 o                         
   1   5   6        679.27        682.01        17.29 o                         
   2   5   6        524.94        564.64        15.73 o                         
   3   5   6        432.40        407.81        13.21 o                         
   4   5   6        347.33        336.57        12.31 o                         
   5   5   6        163.78        162.72         6.47 o                         
   6   5   6         16.36         14.60         2.30 o                         
   7   5   6         20.77         15.46         3.97 o                         
   8   5   6         10.31         13.82         4.49 o                         
  -8   6   6          5.79          4.36         2.53 o                         
  -7   6   6         65.61         77.40         5.64 o                         
  -6   6   6         38.41         38.44         4.39 o                         
  -5   6   6         59.78         59.02         2.74 o                         
  -4   6   6        273.32        288.39        11.25 o                         
  -3   6   6         82.17         70.16         5.74 o                         
  -2   6   6        466.48        441.68        13.93 o                         
  -1   6   6       1129.79       1073.00        23.25 o                         
   0   6   6        885.16        915.82        21.40 o                         
   1   6   6       1110.53       1102.88        23.98 o                         
   2   6   6        461.17        420.16        13.82 o                         
   3   6   6         87.03         72.88         5.76 o                         
   4   6   6        282.69        299.79         8.82 o                         
   5   6   6         58.38         55.44         4.70 o                         
   6   6   6         36.23         35.67         3.51 o                         
   7   6   6         64.90         63.01         7.74 o                         
   8   6   6          5.52          7.09         3.47 o                         
  -8   7   6         20.93         20.70         3.71 o                         
  -7   7   6         35.10         31.63         4.00 o                         
  -6   7   6         34.41         30.74         2.76 o                         
  -5   7   6        260.76        256.34         8.49 o                         
  -4   7   6         44.69         39.49         4.71 o                         
  -3   7   6        215.86        220.58        10.31 o                         
  -2   7   6        173.67        177.09         9.28 o                         
  -1   7   6        410.60        454.30        14.97 o                         
   0   7   6          2.92         15.79         3.60 o                         
   1   7   6        404.21        417.84        14.35 o                         
   2   7   6        176.11        183.70         9.42 o                         
   3   7   6        214.52        223.25        10.63 o                         
   4   7   6         47.08         40.53         3.53 o                         
   5   7   6        262.43        255.73         8.60 o                         
   6   7   6         33.71         34.09         3.51 o                         
   7   7   6         37.09         38.54         6.35 o                         
   8   7   6         20.31         23.85         5.21 o                         
  -7   8   6         20.43         26.32         3.94 o                         
  -6   8   6         62.30         62.99         3.96 o                         
  -5   8   6         58.90         46.15         5.75 o                         
  -4   8   6         17.26         20.79         4.15 o                         
  -3   8   6        195.57        217.74        10.78 o                         
  -2   8   6         63.47         48.56         5.21 o                         
  -1   8   6        200.24        207.98        10.45 o                         
   0   8   6         43.73         48.88         5.46 o                         
   1   8   6        213.51        215.57        10.76 o                         
   2   8   6         64.21         63.97         6.07 o                         
   3   8   6        188.90        206.69         7.40 o                         
   4   8   6         16.72         13.10         2.51 o                         
   5   8   6         58.40         52.48         4.22 o                         
   6   8   6         61.62         63.23         4.80 o                         
   7   8   6         20.36         14.55         4.58 o                         
  -7   9   6         52.36         49.20         5.00 o                         
  -6   9   6          4.51          3.01         3.40 o                         
  -5   9   6         73.52         81.06         7.05 o                         
  -4   9   6         23.95         20.15         4.10 o                         
  -3   9   6        131.72        122.40         8.65 o                         
  -2   9   6        294.19        263.85        12.53 o                         
  -1   9   6         74.81         72.91         7.09 o                         
   0   9   6         34.95         36.80         5.47 o                         
   1   9   6         74.59         78.95         7.15 o                         
   2   9   6        294.53        272.86        12.76 o                         
   3   9   6        126.02        114.89        13.65 o                         
   4   9   6         24.73         21.63         2.94 o                         
   5   9   6         72.91         74.30         8.16 o                         
   6   9   6          4.68          4.74         2.02 o                         
   7   9   6         51.60         40.55         6.54 o                         
  -7  10   6          7.31         11.89         3.51 o                         
  -6  10   6         23.03         21.21         4.54 o                         
  -5  10   6         58.41         53.84         6.25 o                         
  -4  10   6         34.34         35.66         5.33 o                         
  -3  10   6         82.46         78.26         7.29 o                         
  -2  10   6         40.73         37.90         5.52 o                         
  -1  10   6        189.01        174.33        10.69 o                         
   0  10   6         36.74         35.63         5.46 o                         
   1  10   6        194.14        184.66        11.07 o                         
   2  10   6         38.78         31.14         6.07 o                         
   3  10   6         85.13         63.19         4.62 o                         
   4  10   6         34.83         37.37         7.16 o                         
   5  10   6         57.41         49.53         4.35 o                         
   6  10   6         21.78         20.32         4.67 o                         
   7  10   6          7.62          4.46         3.13 o                         
  -6  11   6         12.91          8.79         3.60 o                         
  -5  11   6          9.79         11.52         4.27 o                         
  -4  11   6         76.24         86.29         8.32 o                         
  -3  11   6        101.67        113.79         9.18 o                         
  -2  11   6        318.07        313.04        15.08 o                         
  -1  11   6        280.36        295.59        14.76 o                         
   0  11   6        307.18        330.75        15.45 o                         
   1  11   6        278.42        271.88        23.09 o                         
   2  11   6        309.81        303.89         9.46 o                         
   3  11   6        103.95         98.94         5.75 o                         
   4  11   6         74.24         70.02         5.15 o                         
   5  11   6          9.44          6.88         2.36 o                         
   6  11   6         13.24          3.06         3.40 o                         
  -5  12   6         32.81         30.85         5.48 o                         
  -4  12   6         91.10         96.67         9.06 o                         
  -3  12   6          3.26          0.00         3.26 o                         
  -2  12   6         10.64          5.98         4.01 o                         
  -1  12   6        115.90        112.35         9.74 o                         
   0  12   6        209.01        227.26        13.67 o                         
   1  12   6        117.62        128.57        10.31 o                         
   2  12   6          9.37          9.44         2.41 o                         
   3  12   6          3.34          0.27         1.94 o                         
   4  12   6         89.95         85.46         5.88 o                         
   5  12   6         34.19         28.54         5.89 o                         
  -4  13   6         49.93         49.17         6.75 o                         
  -3  13   6         23.59         22.75         5.18 o                         
  -2  13   6         31.90         32.52         6.62 o                         
  -1  13   6         86.83         99.21         9.70 o                         
   0  13   6        202.08        231.91        14.18 o                         
   1  13   6         88.48         93.98         9.43 o                         
   2  13   6         29.78         22.29         5.56 o                         
   3  13   6         23.10         26.27         3.32 o                         
   4  13   6         49.00         38.87         4.26 o                         
  -3  14   6         28.85         33.98         6.54 o                         
  -2  14   6         54.11         50.76         7.36 o                         
  -1  14   6         42.65         58.24         8.30 o                         
   0  14   6          3.68          4.21         4.42 o                         
   1  14   6         42.77         57.42         8.08 o                         
   2  14   6         54.23         57.74         8.06 o                         
   3  14   6         28.87         28.90         5.55 o                         
  -1  15   6          3.02          7.22         4.28 o                         
   0  15   6         22.72         27.81         6.38 o                         
   1  15   6          2.78          1.78         3.73 o                         
   1   0   7       1160.42       1296.85        14.89 o                         
   2   0   7          6.64          6.57         0.93 o                         
   3   0   7        430.87        447.92         8.18 o                         
   4   0   7        223.23        219.18         5.32 o                         
   5   0   7        138.32        148.86         7.94 o                         
   6   0   7         42.46         47.12         5.39 o                         
   7   0   7        205.81        224.20         8.80 o                         
   8   0   7          1.05          1.81         1.90 o                         
   9   0   7         13.59          4.20         3.11 o                         
  -9   1   7         73.41         76.87         5.87 o                         
  -8   1   7          1.10          1.79         1.92 o                         
  -7   1   7        158.77        173.47        10.18 o                         
  -6   1   7         65.60         66.10         4.52 o                         
  -5   1   7         61.99         57.06         2.67 o                         
  -4   1   7          4.16          5.75         1.42 o                         
  -3   1   7        137.41        115.09         5.27 o                         
  -2   1   7        209.12        216.21         8.77 o                         
  -1   1   7       1970.19       2028.98        17.17 o                         
   0   1   7        151.84        134.37         3.98 o                         
   1   1   7       1990.43       2044.27        16.84 o                         
   2   1   7        213.49        214.27         8.70 o                         
   3   1   7        136.78        121.09         7.03 o                         
   4   1   7          3.66          3.51         0.60 o                         
   5   1   7         61.98         58.18         6.10 o                         
   6   1   7         66.97         66.15         4.80 o                         
   7   1   7        157.25        161.96         7.69 o                         
   8   1   7          0.97          3.37         3.03 o                         
   9   1   7         73.14         71.82         8.46 o                         
  -9   2   7         17.17         12.75         7.67 o                         
  -8   2   7          6.41          5.64         2.31 o                         
  -7   2   7         26.50         31.39         4.98 o                         
  -6   2   7         10.44          9.05         2.35 o                         
  -5   2   7        205.24        187.59         5.48 o                         
  -4   2   7        744.69        793.36        12.44 o                         
  -3   2   7        766.23        808.54        13.53 o                         
  -2   2   7        131.75        129.45         4.54 o                         
  -1   2   7        236.83        237.89         6.08 o                         
   0   2   7       8283.06       8430.62        79.56 o                         
   1   2   7        241.86        252.14         6.30 o                         
   2   2   7        130.44        130.83         3.50 o                         
   3   2   7        759.46        809.24        19.70 o                         
   4   2   7        738.32        723.73        26.76 o                         
   5   2   7        207.35        199.41        10.60 o                         
   6   2   7         10.43          9.19         1.78 o                         
   7   2   7         25.36         23.57         3.00 o                         
   8   2   7          6.80          3.35         3.40 o                         
   9   2   7         17.56         13.93         4.82 o                         
  -8   3   7         43.29         40.21         4.08 o                         
  -7   3   7         89.52         88.31         5.48 o                         
  -6   3   7        208.62        201.52         7.75 o                         
  -5   3   7         97.15        110.42         4.46 o                         
  -4   3   7        303.09        298.02         7.48 o                         
  -3   3   7        246.66        262.23         6.91 o                         
  -2   3   7        342.99        348.86        10.67 o                         
  -1   3   7        192.73        232.24         8.76 o                         
   0   3   7        776.60        923.70        19.45 o                         
   1   3   7        192.72        217.02         8.83 o                         
   2   3   7        331.36        335.24         7.85 o                         
   3   3   7        245.39        245.41         5.38 o                         
   4   3   7        309.00        295.01         6.00 o                         
   5   3   7         96.28         94.45         6.52 o                         
   6   3   7        205.80        199.05         7.41 o                         
   7   3   7         90.35         85.77         8.55 o                         
   8   3   7         42.72         52.50         7.32 o                         
  -8   4   7          8.34          7.83         2.25 o                         
  -7   4   7          1.31          1.99         1.79 o                         
  -6   4   7         65.49         69.33         4.60 o                         
  -5   4   7        287.46        298.68         8.04 o                         
  -4   4   7         84.47         81.01         4.22 o                         
  -3   4   7        129.55        136.31         6.78 o                         
  -2   4   7       1746.31       1867.50        31.41 o                         
  -1   4   7       1331.65       1466.30        26.96 o                         
   0   4   7        378.44        434.60        13.07 o                         
   1   4   7       1323.08       1449.85        27.28 o                         
   2   4   7       1761.64       1890.95        32.88 o                         
   3   4   7        130.72        134.80         7.67 o                         
   4   4   7         83.46         82.35         6.15 o                         
   5   4   7        285.96        301.74        12.04 o                         
   6   4   7         64.23         66.81         4.55 o                         
   7   4   7          1.40          3.78         3.12 o                         
   8   4   7          7.87          6.12         3.38 o                         
  -8   5   7          9.35          8.75         3.86 o                         
  -7   5   7         17.26         14.39         2.41 o                         
  -6   5   7         82.05         86.04         4.93 o                         
  -5   5   7         29.99         27.32         2.83 o                         
  -4   5   7          1.52          0.87         1.51 o                         
  -3   5   7        610.70        641.00        16.77 o                         
  -2   5   7        278.66        281.34        10.51 o                         
  -1   5   7        417.03        427.99        13.51 o                         
   0   5   7         19.14         26.26         3.83 o                         
   1   5   7        412.38        420.45        13.70 o                         
   2   5   7        289.81        303.10        11.70 o                         
   3   5   7        606.37        672.80        18.18 o                         
   4   5   7          1.46          5.11         2.90 o                         
   5   5   7         29.76         27.01         3.21 o                         
   6   5   7         81.60         76.73         6.71 o                         
   7   5   7         17.79          9.15         3.61 o                         
   8   5   7          8.64         11.16         4.13 o                         
  -8   6   7         18.77         16.77         4.06 o                         
  -7   6   7         14.24         19.39         4.60 o                         
  -6   6   7        164.53        168.88         5.31 o                         
  -5   6   7        112.97        128.93         5.84 o                         
  -4   6   7         79.10         75.12         5.81 o                         
  -3   6   7        125.20        118.51         7.37 o                         
  -2   6   7        224.72        204.69         9.82 o                         
  -1   6   7        634.00        651.96        17.56 o                         
   0   6   7        510.97        492.60        15.46 o                         
   1   6   7        629.55        634.02        18.04 o                         
   2   6   7        218.23        202.56         9.87 o                         
   3   6   7        119.48        110.24         7.55 o                         
   4   6   7         79.96         78.56         6.57 o                         
   5   6   7        111.45        116.24         5.91 o                         
   6   6   7        165.52        164.47         7.20 o                         
   7   6   7         15.72         10.04         3.91 o                         
   8   6   7         18.38         21.74         5.37 o                         
  -8   7   7         19.24         15.75         4.41 o                         
  -7   7   7         21.71         23.91         5.29 o                         
  -6   7   7          8.96          7.12         2.00 o                         
  -5   7   7         30.97         24.69         3.89 o                         
  -4   7   7         29.65         27.64         4.02 o                         
  -3   7   7         99.07         96.79         6.92 o                         
  -2   7   7         13.54         13.18         3.01 o                         
  -1   7   7        420.51        389.29        14.25 o                         
   0   7   7          2.70          5.97         2.56 o                         
   1   7   7        421.43        419.84        14.89 o                         
   2   7   7         14.22         10.15         3.24 o                         
   3   7   7         96.31         85.72         6.92 o                         
   4   7   7         29.69         27.23         4.24 o                         
   5   7   7         31.21         31.38         3.52 o                         
   6   7   7          8.76          8.17         2.24 o                         
   7   7   7         21.21         19.35         4.82 o                         
   8   7   7         19.11         20.68         5.27 o                         
  -7   8   7         26.24         33.38         5.83 o                         
  -6   8   7         14.29         19.03         5.30 o                         
  -5   8   7        206.19        210.22        10.88 o                         
  -4   8   7         46.69         35.88         4.70 o                         
  -3   8   7         48.62         42.55         5.03 o                         
  -2   8   7         12.88         11.21         3.02 o                         
  -1   8   7        286.49        284.83        12.60 o                         
   0   8   7         55.52         52.82         5.90 o                         
   1   8   7        286.54        280.48        12.43 o                         
   2   8   7         12.63          9.90         3.43 o                         
   3   8   7         50.23         46.54         5.38 o                         
   4   8   7         47.77         40.00         3.64 o                         
   5   8   7        213.15        199.70         8.14 o                         
   6   8   7         14.69         21.68         3.15 o                         
   7   8   7         25.69         24.80         5.33 o                         
  -7   9   7         43.15         42.95         6.96 o                         
  -6   9   7         73.35         75.05         5.33 o                         
  -5   9   7          1.67          3.69         2.58 o                         
  -4   9   7         33.29         41.20         5.37 o                         
  -3   9   7        182.04        187.87        10.89 o                         
  -2   9   7        135.61        121.04         8.61 o                         
  -1   9   7        438.90        428.48        16.42 o                         
   0   9   7        120.98        111.24         8.40 o                         
   1   9   7        435.65        412.10        16.26 o                         
   2   9   7        136.87        148.32         9.77 o                         
   3   9   7        186.29        185.36         8.94 o                         
   4   9   7         31.49         28.28         3.31 o                         
   5   9   7          1.82          0.00         1.88 o                         
   6   9   7         72.20         80.52         5.60 o                         
   7   9   7         41.87         31.79         5.96 o                         
  -6  10   7          9.84         13.06         3.58 o                         
  -5  10   7          4.95          3.82         3.10 o                         
  -4  10   7         12.60         16.57         4.04 o                         
  -3  10   7        186.11        175.03        11.08 o                         
  -2  10   7         71.22         73.17         7.24 o                         
  -1  10   7         57.86         50.77         6.07 o                         
   0  10   7         97.75        111.76         8.85 o                         
   1  10   7         59.71         63.69         7.27 o                         
   2  10   7         66.80         57.02         6.64 o                         
   3  10   7        188.46        177.80         7.52 o                         
   4  10   7         13.28         11.27         2.74 o                         
   5  10   7          4.43          4.65         2.18 o                         
   6  10   7         10.00          5.69         3.60 o                         
  -6  11   7          5.37          2.82         2.47 o                         
  -5  11   7         33.53         27.00         4.89 o                         
  -4  11   7         49.40         55.38         6.45 o                         
  -3  11   7         42.80         35.98         5.36 o                         
  -2  11   7          2.74          2.98         3.30 o                         
  -1  11   7         26.63         15.68         4.77 o                         
   0  11   7         75.46         69.19         7.38 o                         
   1  11   7         26.34         22.45         5.30 o                         
   2  11   7          2.49          3.92         2.19 o                         
   3  11   7         43.67         37.90         6.29 o                         
   4  11   7         51.20         55.35         4.74 o                         
   5  11   7         32.69         26.31         4.64 o                         
   6  11   7          5.59          1.80         2.46 o                         
  -5  12   7         22.38         36.79         6.05 o                         
  -4  12   7        124.67        136.03        10.59 o                         
  -3  12   7         83.82         94.18         9.28 o                         
  -2  12   7        148.32        159.23        11.60 o                         
  -1  12   7         12.78          9.28         3.88 o                         
   0  12   7        721.37        750.45        25.25 o                         
   1  12   7         13.35         17.33         4.52 o                         
   2  12   7        144.65        150.70         7.30 o                         
   3  12   7         83.54         87.19         5.66 o                         
   4  12   7        124.06        122.65         7.88 o                         
   5  12   7         22.49         24.38         3.65 o                         
  -4  13   7         32.13         40.67         6.63 o                         
  -3  13   7         15.82         18.33         5.28 o                         
  -2  13   7         47.80         41.33         7.54 o                         
  -1  13   7         53.13         54.59         7.74 o                         
   0  13   7         14.14         20.68         5.64 o                         
   1  13   7         55.66         59.09         7.89 o                         
   2  13   7         45.53         54.32         7.60 o                         
   3  13   7         16.43         17.29         3.12 o                         
   4  13   7         33.36         41.41         4.42 o                         
  -3  14   7         99.83        125.95        11.27 o                         
  -2  14   7         80.73         96.95        10.16 o                         
  -1  14   7         60.07         65.29         8.77 o                         
   0  14   7          4.61          9.57         4.39 o                         
   1  14   7         61.17         71.23         8.86 o                         
   2  14   7         81.63         98.32         9.97 o                         
   3  14   7         99.82        113.29        10.52 o                         
  -1  15   7         35.47         46.18         7.46 o                         
   0  15   7         41.10         65.92         8.55 o                         
   1  15   7         34.14         40.96         7.49 o                         
   0   0   8       1351.88       1578.15        25.53 o                         
   1   0   8       2349.23       2556.10        25.65 o                         
   2   0   8        537.07        488.39         7.85 o                         
   3   0   8       1936.96       1905.87        21.24 o                         
   4   0   8        317.58        308.83         7.00 o                         
   5   0   8          2.27          3.51         1.38 o                         
   6   0   8         71.63         60.70         6.32 o                         
   7   0   8         15.92         22.02         3.38 o                         
   8   0   8         11.76         11.04         3.02 o                         
  -8   1   8          0.26          0.00         2.11 o                         
  -7   1   8        110.49        107.90         6.28 o                         
  -6   1   8         66.15         70.67         7.13 o                         
  -5   1   8        407.42        413.82         8.14 o                         
  -4   1   8         14.63         12.56         1.70 o                         
  -3   1   8        198.67        207.74         5.92 o                         
  -2   1   8        264.83        282.46         4.75 o                         
  -1   1   8       2759.80       3054.07        24.35 o                         
   0   1   8       1525.31       1664.02        18.83 o                         
   1   1   8       2744.00       2973.48        29.17 o                         
   2   1   8        264.92        275.63         5.92 o                         
   3   1   8        192.65        193.06         4.43 o                         
   4   1   8         14.63         14.50         1.79 o                         
   5   1   8        401.41        416.04        15.90 o                         
   6   1   8         66.71         64.22         6.65 o                         
   7   1   8        114.07        113.64         6.69 o                         
   8   1   8          0.20          3.00         2.99 o                         
  -8   2   8          8.64          7.04         2.47 o                         
  -7   2   8         78.24         72.95         5.62 o                         
  -6   2   8        208.98        220.89        12.04 o                         
  -5   2   8         53.53         57.95         3.20 o                         
  -4   2   8        335.92        319.04        16.35 o                         
  -3   2   8        518.10        540.99        11.52 o                         
  -2   2   8        318.30        318.94        16.23 o                         
  -1   2   8        232.04        235.40         6.33 o                         
   0   2   8       3497.68       3702.86        55.10 o                         
   1   2   8        220.69        231.91         6.36 o                         
   2   2   8        308.92        297.74         5.94 o                         
   3   2   8        510.38        511.86        15.92 o                         
   4   2   8        339.55        333.94        13.22 o                         
   5   2   8         53.27         61.95         6.11 o                         
   6   2   8        203.94        211.23         6.51 o                         
   7   2   8         79.57         83.45        15.23 o                         
   8   2   8          8.18          7.15         3.57 o                         
  -8   3   8         20.54         21.51         3.37 o                         
  -7   3   8         69.42         68.12         5.09 o                         
  -6   3   8          3.18          6.99         3.71 o                         
  -5   3   8         57.79         57.39         3.41 o                         
  -4   3   8        112.78        119.32         4.92 o                         
  -3   3   8        904.81        942.61        20.93 o                         
  -2   3   8        241.63        250.25        14.15 o                         
  -1   3   8         18.29         22.48         2.78 o                         
   0   3   8       1469.08       1539.81        28.00 o                         
   1   3   8         17.88         20.29         2.90 o                         
   2   3   8        256.15        256.77         6.14 o                         
   3   3   8        899.99        878.61        43.19 o                         
   4   3   8        116.53        106.29         6.99 o                         
   5   3   8         56.50         50.66         5.14 o                         
   6   3   8          2.98          2.87         2.51 o                         
   7   3   8         68.88         65.16         4.68 o                         
   8   3   8         20.48         21.60         5.56 o                         
  -8   4   8         70.28         76.27         5.45 o                         
  -7   4   8         26.46         23.52         3.13 o                         
  -6   4   8         50.53         56.70         4.25 o                         
  -5   4   8          0.60          0.57         1.48 o                         
  -4   4   8        406.37        393.79         9.52 o                         
  -3   4   8        462.26        468.33        10.19 o                         
  -2   4   8         16.00         17.12         2.71 o                         
  -1   4   8       1522.56       1654.41        30.02 o                         
   0   4   8        691.91        739.56        18.44 o                         
   1   4   8       1519.68       1610.23        30.53 o                         
   2   4   8         17.06         24.18         3.71 o                         
   3   4   8        462.22        460.77         8.07 o                         
   4   4   8        394.52        354.54        13.44 o                         
   5   4   8          0.56          3.31         2.41 o                         
   6   4   8         48.79         48.59         4.77 o                         
   7   4   8         26.29         17.65         4.85 o                         
   8   4   8         69.78         71.92         8.45 o                         
  -8   5   8          4.93          1.49         2.72 o                         
  -7   5   8         12.61          9.43         2.22 o                         
  -6   5   8         40.99         36.05         3.63 o                         
  -5   5   8          4.35          4.67         1.71 o                         
  -4   5   8        117.76        110.48         5.29 o                         
  -3   5   8         34.77         36.10         4.34 o                         
  -2   5   8         16.18         13.48         2.91 o                         
  -1   5   8         27.97         26.20         3.77 o                         
   0   5   8       3576.41       3767.45        55.85 o                         
   1   5   8         28.06         28.51         4.06 o                         
   2   5   8         15.12         19.93         3.85 o                         
   3   5   8         32.57         29.50         4.53 o                         
   4   5   8        115.44        103.29         7.55 o                         
   5   5   8          5.16          5.14         2.78 o                         
   6   5   8         39.90         38.37         3.70 o                         
   7   5   8         11.80         17.68         4.39 o                         
   8   5   8          5.29          1.09         3.46 o                         
  -8   6   8          2.44          0.06         2.74 o                         
  -7   6   8         11.62         13.91         4.13 o                         
  -6   6   8          9.03         14.29         2.56 o                         
  -5   6   8         78.49         69.09         4.60 o                         
  -4   6   8         61.09         53.22         5.33 o                         
  -3   6   8        210.27        208.54         9.88 o                         
  -2   6   8         75.26         73.16         6.04 o                         
  -1   6   8       1221.42       1260.95        27.20 o                         
   0   6   8         13.69         16.94         3.51 o                         
   1   6   8       1241.75       1323.92        28.37 o                         
   2   6   8         78.00         70.99         6.24 o                         
   3   6   8        207.11        202.87        10.45 o                         
   4   6   8         62.57         55.73         5.85 o                         
   5   6   8         78.90         61.78         5.88 o                         
   6   6   8          9.35          6.27         3.10 o                         
   7   6   8         11.96          8.76         4.05 o                         
   8   6   8          2.25          0.00         3.91 o                         
  -7   7   8         42.56         34.93         5.84 o                         
  -6   7   8         25.31         22.46         2.92 o                         
  -5   7   8         22.96         21.78         2.98 o                         
  -4   7   8          6.48          9.09         2.84 o                         
  -3   7   8        158.01        148.89         8.88 o                         
  -2   7   8        474.76        445.04        15.74 o                         
  -1   7   8         33.24         40.05         4.86 o                         
   0   7   8          6.88          7.31         3.05 o                         
   1   7   8         31.50         46.15         5.50 o                         
   2   7   8        473.74        450.98        16.16 o                         
   3   7   8        157.28        153.25         9.34 o                         
   4   7   8          6.48          3.35         3.14 o                         
   5   7   8         20.22         17.11         2.80 o                         
   6   7   8         26.01         21.57         3.05 o                         
   7   7   8         44.55         44.09         7.00 o                         
  -7   8   8         13.86         11.13         4.11 o                         
  -6   8   8         34.33         41.73         3.93 o                         
  -5   8   8         87.14         77.47         6.74 o                         
  -4   8   8        130.99        124.55         8.49 o                         
  -3   8   8        162.59        169.56         9.95 o                         
  -2   8   8         21.74         23.07         4.10 o                         
  -1   8   8        290.46        294.58        13.16 o                         
   0   8   8        231.43        244.02        12.03 o                         
   1   8   8        290.87        274.19        12.69 o                         
   2   8   8         21.60         20.95         4.00 o                         
   3   8   8        160.66        148.87         9.70 o                         
   4   8   8        131.79        133.65         9.36 o                         
   5   8   8         86.62         85.64         7.47 o                         
   6   8   8         34.02         40.73         4.23 o                         
   7   8   8         13.53         16.40         4.65 o                         
  -7   9   8         14.66         13.85         4.85 o                         
  -6   9   8         36.13         30.79         6.01 o                         
  -5   9   8        159.17        157.42        10.12 o                         
  -4   9   8        232.53        215.89        11.80 o                         
  -3   9   8        101.27         99.48         7.97 o                         
  -2   9   8        227.95        231.68        12.20 o                         
  -1   9   8        181.75        197.03        11.19 o                         
   0   9   8        107.29        104.12         8.51 o                         
   1   9   8        185.49        193.35        11.18 o                         
   2   9   8        233.82        229.24        12.22 o                         
   3   9   8         99.34         88.15         7.69 o                         
   4   9   8        235.85        201.54         8.88 o                         
   5   9   8        161.42        169.25         7.81 o                         
   6   9   8         36.30         26.78         3.61 o                         
   7   9   8         15.20         11.59         3.90 o                         
  -6  10   8         34.59         37.19         6.71 o                         
  -5  10   8         19.61         16.39         3.92 o                         
  -4  10   8         47.01         51.03         6.41 o                         
  -3  10   8         88.38         86.52         8.01 o                         
  -2  10   8        398.32        378.46        16.33 o                         
  -1  10   8        271.99        252.20        13.22 o                         
   0  10   8          1.75          0.95         2.76 o                         
   1  10   8        276.11        280.83        14.17 o                         
   2  10   8        405.19        374.08        16.67 o                         
   3  10   8         90.54         99.19         9.35 o                         
   4  10   8         45.31         49.08         4.52 o                         
   5  10   8         19.34         15.87         3.09 o                         
   6  10   8         33.09         33.26         4.03 o                         
  -6  11   8          5.73          3.89         3.43 o                         
  -5  11   8         44.17         47.82         6.56 o                         
  -4  11   8          7.61         16.72         4.70 o                         
  -3  11   8         29.80         27.31         5.38 o                         
  -2  11   8        707.81        758.01        24.72 o                         
  -1  11   8        188.46        168.96        11.47 o                         
   0  11   8        139.15        138.19        10.37 o                         
   1  11   8        189.31        182.96        11.87 o                         
   2  11   8        705.45        708.43        23.81 o                         
   3  11   8         30.69         25.23         3.42 o                         
   4  11   8          8.07          9.36         2.62 o                         
   5  11   8         43.47         43.54         4.49 o                         
   6  11   8          5.80          9.45         3.92 o                         
  -5  12   8          8.88          6.36         3.69 o                         
  -4  12   8          4.55          4.84         4.08 o                         
  -3  12   8         26.84         29.34         5.88 o                         
  -2  12   8         46.46         61.92         7.87 o                         
  -1  12   8         54.10         55.22         7.55 o                         
   0  12   8         23.90         26.53         5.58 o                         
   1  12   8         54.12         42.87         6.42 o                         
   2  12   8         45.55         48.23         5.01 o                         
   3  12   8         26.20         26.81         3.53 o                         
   4  12   8          5.72          7.74         2.60 o                         
   5  12   8          9.00          9.08         3.12 o                         
  -4  13   8         40.75         54.25         7.88 o                         
  -3  13   8         98.72        121.77        10.77 o                         
  -2  13   8         45.09         60.56         8.11 o                         
  -1  13   8         39.47         40.85         6.87 o                         
   0  13   8         78.77         86.38         9.04 o                         
   1  13   8         39.88         39.17         6.61 o                         
   2  13   8         44.43         53.80         7.43 o                         
   3  13   8         99.61        103.89        13.84 o                         
   4  13   8         40.56         32.34         4.24 o                         
  -3  14   8          6.44          6.44         4.07 o                         
  -2  14   8         39.33         47.85         7.36 o                         
  -1  14   8         14.31         20.61         5.40 o                         
   0  14   8          9.50         11.99         4.90 o                         
   1  14   8         14.08         18.45         5.82 o                         
   2  14   8         38.71         41.43         7.23 o                         
   3  14   8          7.17         10.43         4.94 o                         
   1   0   9        280.32        265.70         6.27 o                         
   2   0   9        705.31        777.12        12.14 o                         
   3   0   9       2278.73       2361.78        34.81 o                         
   4   0   9        125.11        134.28         8.69 o                         
   5   0   9        264.24        255.21        16.62 o                         
   6   0   9         85.61         90.81         8.20 o                         
   7   0   9        170.69        181.42         8.31 o                         
   8   0   9          0.29          2.94         2.65 o                         
  -8   1   9         13.02         12.63         4.25 o                         
  -7   1   9        107.43        114.09         6.69 o                         
  -6   1   9         10.64          9.60         3.28 o                         
  -5   1   9         24.89         21.12         2.15 o                         
  -4   1   9          0.11          0.39         1.13 o                         
  -3   1   9         72.56         67.07         7.25 o                         
  -2   1   9        223.84        223.53         4.59 o                         
  -1   1   9       2983.33       3263.12        40.07 o                         
   0   1   9       2079.44       2360.82        25.08 o                         
   1   1   9       2921.83       3181.19        31.52 o                         
   2   1   9        219.59        219.39         5.56 o                         
   3   1   9         78.25         70.39         2.76 o                         
   4   1   9          0.21          0.33         0.34 o                         
   5   1   9         24.57         31.25         4.93 o                         
   6   1   9          9.99         11.19         3.66 o                         
   7   1   9        106.76        120.08         7.03 o                         
   8   1   9         12.98         14.82         3.38 o                         
  -8   2   9          5.25         11.15         2.99 o                         
  -7   2   9         27.90         28.50         4.40 o                         
  -6   2   9         63.84         67.77         7.32 o                         
  -5   2   9        211.03        213.98         6.47 o                         
  -4   2   9          2.64          3.92         2.03 o                         
  -3   2   9        151.39        143.71         5.40 o                         
  -2   2   9        289.91        299.64         7.67 o                         
  -1   2   9       3162.22       3561.47        36.06 o                         
   0   2   9        196.89        192.05         4.63 o                         
   1   2   9       3149.28       3435.55        49.18 o                         
   2   2   9        285.07        275.19         6.09 o                         
   3   2   9        146.84        129.84         7.86 o                         
   4   2   9          3.16          2.14         2.09 o                         
   5   2   9        210.22        221.73        11.75 o                         
   6   2   9         64.63         61.47         6.89 o                         
   7   2   9         28.43         26.73         3.41 o                         
   8   2   9          5.53         11.45         4.00 o                         
  -8   3   9         14.23         11.77         2.75 o                         
  -7   3   9         21.02         21.21         5.92 o                         
  -6   3   9        230.52        240.69        13.17 o                         
  -5   3   9         54.82         53.67         3.59 o                         
  -4   3   9        266.64        245.15         7.31 o                         
  -3   3   9        351.65        371.20         9.18 o                         
  -2   3   9        387.99        387.45         9.77 o                         
  -1   3   9        679.92        730.55        18.03 o                         
   0   3   9        457.98        491.58        14.64 o                         
   1   3   9        669.13        680.92        18.10 o                         
   2   3   9        392.41        379.96         9.35 o                         
   3   3   9        349.16        349.22        11.15 o                         
   4   3   9        260.99        255.05        11.32 o                         
   5   3   9         54.67         54.52         5.65 o                         
   6   3   9        227.40        217.09        11.16 o                         
   7   3   9         21.54         23.68         8.10 o                         
   8   3   9         13.64         12.70         4.04 o                         
  -8   4   9          3.07          2.00         1.85 o                         
  -7   4   9          2.84          0.00         2.15 o                         
  -6   4   9         65.28         60.16         6.87 o                         
  -5   4   9         39.21         44.43         3.40 o                         
  -4   4   9        115.28        102.50         5.03 o                         
  -3   4   9        112.42        122.47         5.54 o                         
  -2   4   9        271.83        242.39        10.22 o                         
  -1   4   9        414.43        434.90        13.86 o                         
   0   4   9          1.12          4.56         2.13 o                         
   1   4   9        415.36        427.53        14.37 o                         
   2   4   9        270.21        228.61        10.55 o                         
   3   4   9        112.83        122.54         7.94 o                         
   4   4   9        117.73        102.60         7.49 o                         
   5   4   9         39.04         44.11         5.20 o                         
   6   4   9         64.30         57.15         4.58 o                         
   7   4   9          2.70          4.04         4.19 o                         
   8   4   9          2.60          0.00         2.79 o                         
  -8   5   9         38.53         39.69         6.46 o                         
  -7   5   9         16.07         15.78         3.06 o                         
  -6   5   9         83.75         94.83         8.66 o                         
  -5   5   9         94.10         92.89         6.01 o                         
  -4   5   9        164.23        172.86         6.74 o                         
  -3   5   9        110.00        109.52         6.93 o                         
  -2   5   9        100.34         95.42         6.98 o                         
  -1   5   9         63.92         53.55         5.16 o                         
   0   5   9        428.35        442.25        14.79 o                         
   1   5   9         63.55         61.50         5.87 o                         
   2   5   9         96.32         90.63         7.03 o                         
   3   5   9        112.68        107.67         7.63 o                         
   4   5   9        170.08        179.99        10.08 o                         
   5   5   9         92.88         83.48         7.16 o                         
   6   5   9         86.73         88.36         6.03 o                         
   7   5   9         16.31          9.05         4.05 o                         
   8   5   9         37.46         31.17         6.15 o                         
  -8   6   9         12.92         12.34         4.52 o                         
  -7   6   9          5.73          9.02         3.87 o                         
  -6   6   9          0.21          0.00         2.50 o                         
  -5   6   9        249.77        264.50        12.80 o                         
  -4   6   9          7.98          8.76         2.18 o                         
  -3   6   9         49.74         50.91         5.36 o                         
  -2   6   9        131.46        128.94         8.16 o                         
  -1   6   9        209.85        206.88        10.45 o                         
   0   6   9        193.84        194.05        10.09 o                         
   1   6   9        207.78        212.26        10.84 o                         
   2   6   9        131.19        125.87         8.47 o                         
   3   6   9         46.71         53.44         5.82 o                         
   4   6   9          7.58          9.34         3.44 o                         
   5   6   9        242.63        237.33        11.98 o                         
   6   6   9          0.22          0.00         2.33 o                         
   7   6   9          5.97          8.95         4.09 o                         
   8   6   9         12.98          6.24         4.25 o                         
  -7   7   9         15.64         10.87         4.23 o                         
  -6   7   9         57.92         55.70         7.37 o                         
  -5   7   9         91.74         87.58        10.82 o                         
  -4   7   9          0.95          6.04         3.05 o                         
  -3   7   9        395.17        399.79        15.07 o                         
  -2   7   9        405.01        426.09        15.41 o                         
  -1   7   9        467.25        429.65        15.76 o                         
   0   7   9          6.70          5.66         3.01 o                         
   1   7   9        465.58        440.94        16.17 o                         
   2   7   9        403.33        445.50        16.52 o                         
   3   7   9        397.80        401.06        15.87 o                         
   4   7   9          1.04          0.00         2.80 o                         
   5   7   9         91.64         80.11         7.27 o                         
   6   7   9         57.24         49.25         4.57 o                         
   7   7   9         16.38         20.91         5.55 o                         
  -7   8   9         19.05         16.15         4.69 o                         
  -6   8   9         29.52         23.33         5.28 o                         
  -5   8   9        188.28        203.28         8.49 o                         
  -4   8   9         53.57         47.13         5.67 o                         
  -3   8   9        237.83        267.29        12.82 o                         
  -2   8   9         24.71         18.79         3.98 o                         
  -1   8   9         77.98         69.74         7.05 o                         
   0   8   9        273.78        278.37        13.00 o                         
   1   8   9         80.46         72.89         7.32 o                         
   2   8   9         25.09         25.38         4.97 o                         
   3   8   9        235.61        260.68        13.10 o                         
   4   8   9         53.48         49.04         6.05 o                         
   5   8   9        195.30        194.44         8.53 o                         
   6   8   9         30.18         33.62         3.98 o                         
   7   8   9         18.89         26.35         5.93 o                         
  -6   9   9         54.16         44.08         4.47 o                         
  -5   9   9         31.29         34.08         5.39 o                         
  -4   9   9        150.18        165.21        10.55 o                         
  -3   9   9         21.03         22.27         4.25 o                         
  -2   9   9          5.66          5.63         3.41 o                         
  -1   9   9        551.62        528.38        19.33 o                         
   0   9   9        625.84        585.63        20.48 o                         
   1   9   9        549.32        499.70        18.55 o                         
   2   9   9          6.13          9.95         3.95 o                         
   3   9   9         19.65          7.37         3.26 o                         
   4   9   9        152.13        162.19        10.73 o                         
   5   9   9         31.14         30.47         7.39 o                         
   6   9   9         52.81         52.36         4.94 o                         
  -6  10   9         18.19         16.43         3.29 o                         
  -5  10   9         61.17         57.12         6.82 o                         
  -4  10   9         39.36         39.00         6.03 o                         
  -3  10   9        124.87        132.56         9.97 o                         
  -2  10   9        134.17        121.15         9.39 o                         
  -1  10   9         10.67          5.13         3.17 o                         
   0  10   9        363.65        384.61        17.15 o                         
   1  10   9         10.88         10.45         4.88 o                         
   2  10   9        140.97        116.14         9.69 o                         
   3  10   9        127.07        123.29         9.76 o                         
   4  10   9         41.22         39.26         4.10 o                         
   5  10   9         60.36         58.06         5.05 o                         
   6  10   9         17.96         24.66         3.78 o                         
  -5  11   9         27.68         39.43         6.09 o                         
  -4  11   9         32.22         33.80         5.72 o                         
  -3  11   9         57.15         52.57         7.22 o                         
  -2  11   9         39.35         47.64         7.09 o                         
  -1  11   9        105.44         99.76         9.10 o                         
   0  11   9        146.63        130.51        10.24 o                         
   1  11   9        106.32         98.12         9.02 o                         
   2  11   9         40.64         44.33         6.89 o                         
   3  11   9         57.72         59.09         7.09 o                         
   4  11   9         32.17         44.26         4.52 o                         
   5  11   9         27.96         35.98         5.83 o                         
  -4  12   9         10.25         12.41         5.04 o                         
  -3  12   9         17.14         34.26         6.27 o                         
  -2  12   9        258.25        259.46        14.92 o                         
  -1  12   9         15.81          9.49         3.98 o                         
   0  12   9         79.26         87.18         8.60 o                         
   1  12   9         15.83         13.40         4.65 o                         
   2  12   9        257.68        273.40         9.94 o                         
   3  12   9         17.30         18.44         3.48 o                         
   4  12   9         10.80         12.66         3.86 o                         
  -3  13   9         30.29         34.63         6.41 o                         
  -2  13   9         11.43          8.74         4.53 o                         
  -1  13   9         28.92         29.62         5.68 o                         
   0  13   9         84.72         86.51         9.03 o                         
   1  13   9         30.21         37.23         6.41 o                         
   2  13   9         10.88          8.22         4.11 o                         
   3  13   9         30.11         40.09         4.43 o                         
  -2  14   9         11.73          8.22         4.19 o                         
  -1  14   9         62.04         63.07         8.45 o                         
   0  14   9         18.18          9.36         4.23 o                         
   1  14   9         62.68         88.40         9.83 o                         
   2  14   9         12.05         10.78         4.04 o                         
   0   0  10       3010.20       3629.45        50.43 o                         
   1   0  10          0.13          0.80         0.97 o                         
   2   0  10        469.61        500.23         9.92 o                         
   3   0  10          0.08          1.76         0.74 o                         
   4   0  10         16.10         16.43         2.18 o                         
   5   0  10          0.95          8.30         3.60 o                         
   6   0  10          0.29          0.49         3.17 o                         
   7   0  10         57.58         70.39         5.67 o                         
   8   0  10          4.21          3.12         2.57 o                         
  -8   1  10          5.47          5.88         2.41 o                         
  -7   1  10        116.47        108.99         6.79 o                         
  -6   1  10         17.98         22.97         4.96 o                         
  -5   1  10        421.34        428.27        25.97 o                         
  -4   1  10        157.15        149.24         5.56 o                         
  -3   1  10        842.52        859.58        14.41 o                         
  -2   1  10        330.62        350.98         6.77 o                         
  -1   1  10        607.08        660.59        11.89 o                         
   0   1  10         13.79         23.05         2.34 o                         
   1   1  10        598.93        662.21        11.18 o                         
   2   1  10        325.11        334.40         7.53 o                         
   3   1  10        848.96        869.39        19.87 o                         
   4   1  10        154.50        127.08         7.76 o                         
   5   1  10        422.87        456.62        17.92 o                         
   6   1  10         17.55         16.37         4.45 o                         
   7   1  10        119.82        134.50        19.90 o                         
   8   1  10          5.24          6.39         2.48 o                         
  -8   2  10         25.75         27.48         3.93 o                         
  -7   2  10         21.66         26.53         6.17 o                         
  -6   2  10         94.38         99.25         8.79 o                         
  -5   2  10          7.23          8.78         1.88 o                         
  -4   2  10         66.72         64.69         3.91 o                         
  -3   2  10        576.08        602.72        11.94 o                         
  -2   2  10        582.29        610.24        24.81 o                         
  -1   2  10        733.31        738.39        10.01 o                         
   0   2  10        853.13        773.13        10.50 o                         
   1   2  10        748.84        748.28        14.49 o                         
   2   2  10        571.18        604.67        17.24 o                         
   3   2  10        568.19        560.88        17.74 o                         
   4   2  10         64.86         65.26         6.18 o                         
   5   2  10          7.71          2.85         2.61 o                         
   6   2  10         93.29         91.99         8.42 o                         
   7   2  10         21.28         28.45         3.60 o                         
   8   2  10         25.21         29.45         6.26 o                         
  -8   3  10         39.33         37.61         4.37 o                         
  -7   3  10         88.93         92.96         6.25 o                         
  -6   3  10         11.38         18.95         4.87 o                         
  -5   3  10         60.75         60.61         3.86 o                         
  -4   3  10        157.90        142.59         5.80 o                         
  -3   3  10        141.93        133.97         5.66 o                         
  -2   3  10        293.41        295.01         9.94 o                         
  -1   3  10        780.40        766.43        13.92 o                         
   0   3  10        474.24        416.41        13.99 o                         
   1   3  10        789.51        757.45        19.99 o                         
   2   3  10        301.07        288.88         8.53 o                         
   3   3  10        138.40        125.91         3.50 o                         
   4   3  10        159.59        137.84         8.19 o                         
   5   3  10         60.78         49.35         5.56 o                         
   6   3  10         11.02          7.15         2.93 o                         
   7   3  10         88.29         86.85         7.18 o                         
   8   3  10         40.61         44.66         7.43 o                         
  -8   4  10         11.17         11.20         5.61 o                         
  -7   4  10         39.90         43.68         6.72 o                         
  -6   4  10         96.04         95.74         8.73 o                         
  -5   4  10         80.68         81.89         4.66 o                         
  -4   4  10        180.50        178.33         6.69 o                         
  -3   4  10        497.48        487.85        11.35 o                         
  -2   4  10        194.83        202.09         7.05 o                         
  -1   4  10         11.97         15.15         3.40 o                         
   0   4  10        948.55       1020.55        23.92 o                         
   1   4  10         11.59          5.05         2.44 o                         
   2   4  10        196.74        197.79        10.26 o                         
   3   4  10        493.01        455.36        16.07 o                         
   4   4  10        174.91        168.60         9.88 o                         
   5   4  10         81.87         69.59         6.56 o                         
   6   4  10         94.59         94.28         7.73 o                         
   7   4  10         39.25         38.48         5.40 o                         
   8   4  10         11.25         14.37         4.41 o                         
  -8   5  10         12.80         12.90         4.89 o                         
  -7   5  10         39.63         49.87         4.71 o                         
  -6   5  10         27.02         23.20         5.18 o                         
  -5   5  10         80.93         92.57         6.64 o                         
  -4   5  10         58.50         62.96         5.62 o                         
  -3   5  10        142.23        149.73         6.41 o                         
  -2   5  10        310.33        294.19        12.08 o                         
  -1   5  10        711.52        750.96        20.60 o                         
   0   5  10        602.28        595.64        18.05 o                         
   1   5  10        709.08        799.52        21.62 o                         
   2   5  10        307.91        296.83        12.93 o                         
   3   5  10        144.47        142.21         9.31 o                         
   4   5  10         56.56         65.09         6.63 o                         
   5   5  10         83.75         90.70         7.65 o                         
   6   5  10         26.45         16.58         4.00 o                         
   7   5  10         39.91         43.88         4.48 o                         
   8   5  10         12.91         21.28         5.20 o                         
  -7   6  10         23.55         18.90         5.35 o                         
  -6   6  10         66.74         89.52         9.04 o                         
  -5   6  10         20.11         25.53         3.21 o                         
  -4   6  10         66.44         65.93         4.69 o                         
  -3   6  10        220.31        216.79        10.63 o                         
  -2   6  10         37.76         31.41         4.45 o                         
  -1   6  10         99.39        103.09         7.68 o                         
   0   6  10          0.65          0.59         2.54 o                         
   1   6  10         94.30         85.57         7.11 o                         
   2   6  10         37.56         37.52         5.28 o                         
   3   6  10        221.11        199.14        11.16 o                         
   4   6  10         67.06         62.84         6.65 o                         
   5   6  10         20.81         22.99         4.53 o                         
   6   6  10         66.74         76.25         5.47 o                         
   7   6  10         24.07         33.43         7.12 o                         
  -7   7  10         17.04         11.73         4.46 o                         
  -6   7  10         16.87         20.10         4.65 o                         
  -5   7  10         96.80        111.11         6.10 o                         
  -4   7  10        103.50         99.06         7.81 o                         
  -3   7  10        720.73        760.32        21.85 o                         
  -2   7  10         40.43         44.87         5.58 o                         
  -1   7  10         96.39         87.99         7.55 o                         
   0   7  10         11.05          9.72         3.31 o                         
   1   7  10         94.47         88.81         7.73 o                         
   2   7  10         41.65         44.85         5.72 o                         
   3   7  10        729.68        791.25        23.61 o                         
   4   7  10        101.81        107.41         8.73 o                         
   5   7  10         93.74        103.39         8.73 o                         
   6   7  10         17.02         18.64         3.29 o                         
   7   7  10         18.62         21.14         5.61 o                         
  -7   8  10          1.48          0.00         3.46 o                         
  -6   8  10         45.70         47.34         6.86 o                         
  -5   8  10         93.58         92.80         5.94 o                         
  -4   8  10         53.95         45.61         5.72 o                         
  -3   8  10        347.87        329.27        14.59 o                         
  -2   8  10         16.55         17.52         4.35 o                         
  -1   8  10        366.98        355.52        15.14 o                         
   0   8  10        108.22        118.31         9.22 o                         
   1   8  10        352.03        337.44        15.23 o                         
   2   8  10         17.42         13.62         4.12 o                         
   3   8  10        342.98        296.39        14.58 o                         
   4   8  10         54.71         47.97         6.16 o                         
   5   8  10         93.22         96.66         8.65 o                         
   6   8  10         46.24         46.98         4.70 o                         
   7   8  10          1.69          5.55         3.91 o                         
  -6   9  10         13.34          6.66         3.24 o                         
  -5   9  10        136.15        153.33        10.49 o                         
  -4   9  10         40.54         36.96         5.32 o                         
  -3   9  10         33.49         40.52         5.93 o                         
  -2   9  10        140.50        143.94        10.18 o                         
  -1   9  10        468.07        463.49        18.28 o                         
   0   9  10        443.39        442.86        17.94 o                         
   1   9  10        465.95        467.61        18.29 o                         
   2   9  10        145.50        147.98        10.50 o                         
   3   9  10         33.27         36.17         5.61 o                         
   4   9  10         41.99         43.16         6.10 o                         
   5   9  10        138.32        151.32         7.94 o                         
   6   9  10         13.04         14.26         4.60 o                         
  -6  10  10         39.79         43.67         7.02 o                         
  -5  10  10         30.52         35.02         5.69 o                         
  -4  10  10        129.07        131.52        10.06 o                         
  -3  10  10         24.38         30.09         5.10 o                         
  -2  10  10        101.36        101.94         8.97 o                         
  -1  10  10         29.41         30.70         5.48 o                         
   0  10  10        434.42        445.94        18.92 o                         
   1  10  10         31.02         43.51         6.66 o                         
   2  10  10        104.66         99.52         9.22 o                         
   3  10  10         24.11         23.66         5.03 o                         
   4  10  10        127.22        115.87         6.94 o                         
   5  10  10         30.33         32.53         4.28 o                         
   6  10  10         39.63         47.50         5.06 o                         
  -5  11  10          4.31          9.59         4.26 o                         
  -4  11  10         11.87         14.97         4.67 o                         
  -3  11  10         98.84        114.87         9.88 o                         
  -2  11  10        108.77        100.85         9.40 o                         
  -1  11  10         33.44         25.54         5.07 o                         
   0  11  10        160.49        178.61        12.26 o                         
   1  11  10         32.54         34.73         6.25 o                         
   2  11  10        113.93        127.72        10.46 o                         
   3  11  10         99.54         95.23         9.59 o                         
   4  11  10         11.26         11.62         5.48 o                         
   5  11  10          4.19          6.98         2.67 o                         
  -4  12  10         30.06         40.99         6.62 o                         
  -3  12  10         18.14         16.53         5.15 o                         
  -2  12  10         26.39         31.06         6.44 o                         
  -1  12  10         61.31         72.31         8.68 o                         
   0  12  10          2.01          0.00         3.46 o                         
   1  12  10         61.29         63.75         8.00 o                         
   2  12  10         25.58         25.84         5.74 o                         
   3  12  10         18.13         12.85         3.72 o                         
   4  12  10         30.79         29.92         4.02 o                         
  -3  13  10         14.29         27.73         5.80 o                         
  -2  13  10          1.98          0.00         4.03 o                         
  -1  13  10          2.01          0.00         4.28 o                         
   0  13  10         38.76         44.99         7.78 o                         
   1  13  10          2.21          6.22         3.96 o                         
   2  13  10          1.75          0.01         4.00 o                         
   3  13  10         14.11         18.75         3.36 o                         
  -1  14  10         24.18         28.71         6.91 o                         
   0  14  10         25.10         21.44         6.05 o                         
   1  14  10         25.19         33.65         6.74 o                         
   1   0  11        426.12        433.39         9.07 o                         
   2   0  11          1.80          3.27         1.17 o                         
   3   0  11        192.16        191.32         4.70 o                         
   4   0  11        548.49        561.37        11.60 o                         
   5   0  11        110.01         91.01         8.14 o                         
   6   0  11         46.05         49.46         6.64 o                         
   7   0  11        128.31        137.40        10.96 o                         
   8   0  11         34.96         42.88         4.87 o                         
  -8   1  11          6.28         11.34         3.13 o                         
  -7   1  11        214.19        219.10        13.79 o                         
  -6   1  11         10.38          6.79         3.21 o                         
  -5   1  11         58.38         56.13         3.59 o                         
  -4   1  11         60.74         64.45         3.92 o                         
  -3   1  11        111.88        111.33         5.00 o                         
  -2   1  11        112.49        122.78         3.71 o                         
  -1   1  11        363.56        353.60         8.08 o                         
   0   1  11        305.12        349.07         8.14 o                         
   1   1  11        374.79        363.10         8.30 o                         
   2   1  11        113.50        127.08         4.61 o                         
   3   1  11        108.92        117.05         4.13 o                         
   4   1  11         58.32         48.07         8.00 o                         
   5   1  11         59.50         65.45         7.49 o                         
   6   1  11         11.18          4.65         3.38 o                         
   7   1  11        212.33        249.00        14.74 o                         
   8   1  11          6.68         12.16         8.03 o                         
  -8   2  11         14.28         15.81         3.36 o                         
  -7   2  11          1.22          2.40         3.73 o                         
  -6   2  11        205.90        228.33        13.55 o                         
  -5   2  11        478.70        469.02        22.07 o                         
  -4   2  11        160.13        154.74         6.14 o                         
  -3   2  11         60.79         66.56         4.05 o                         
  -2   2  11        553.57        566.85        19.00 o                         
  -1   2  11        324.54        352.25         9.91 o                         
   0   2  11        682.01        661.33         9.98 o                         
   1   2  11        317.87        359.48        10.17 o                         
   2   2  11        555.98        563.03        10.70 o                         
   3   2  11         57.86         60.32         3.36 o                         
   4   2  11        163.81        148.92         4.59 o                         
   5   2  11        486.86        484.31        18.99 o                         
   6   2  11        206.56        230.20        11.58 o                         
   7   2  11          1.41          8.06         4.52 o                         
   8   2  11         14.61         17.95         5.26 o                         
  -8   3  11         18.01         25.59         4.02 o                         
  -7   3  11         41.04         32.39         6.06 o                         
  -6   3  11        157.55        176.15        12.01 o                         
  -5   3  11        167.27        175.91         6.73 o                         
  -4   3  11        227.69        236.59         7.86 o                         
  -3   3  11        379.22        373.12         9.87 o                         
  -2   3  11        663.98        683.44        13.48 o                         
  -1   3  11        163.37        157.14         6.09 o                         
   0   3  11         31.40         26.35         8.51 o                         
   1   3  11        159.68        147.26         7.05 o                         
   2   3  11        659.63        673.08        13.77 o                         
   3   3  11        377.16        348.31        13.28 o                         
   4   3  11        220.82        225.79         8.47 o                         
   5   3  11        170.93        176.38        10.72 o                         
   6   3  11        156.18        153.35        10.14 o                         
   7   3  11         40.49         43.98         6.18 o                         
   8   3  11         19.08         52.25         8.38 o                         
  -8   4  11         11.13         16.40         3.61 o                         
  -7   4  11         17.88         18.56         4.83 o                         
  -6   4  11         59.72         63.69         7.62 o                         
  -5   4  11         58.93         60.25         7.92 o                         
  -4   4  11        184.58        168.55         7.22 o                         
  -3   4  11         37.05         41.30         4.57 o                         
  -2   4  11        169.50        165.47         8.67 o                         
  -1   4  11        184.35        192.15        10.03 o                         
   0   4  11        327.69        369.60        14.17 o                         
   1   4  11        186.15        177.77        10.04 o                         
   2   4  11        173.32        156.54         9.30 o                         
   3   4  11         38.07         30.11         4.66 o                         
   4   4  11        184.45        156.77        10.06 o                         
   5   4  11         59.45         62.01         6.64 o                         
   6   4  11         59.83         56.65         6.36 o                         
   7   4  11         17.50         23.28         5.04 o                         
   8   4  11         11.85         19.49         5.51 o                         
  -7   5  11         45.66         64.51         5.41 o                         
  -6   5  11         13.73          8.87         3.56 o                         
  -5   5  11        184.90        166.15         7.09 o                         
  -4   5  11        305.29        295.33         9.34 o                         
  -3   5  11         85.31         80.73         4.98 o                         
  -2   5  11         43.06         47.49         5.30 o                         
  -1   5  11        128.96        126.56         8.37 o                         
   0   5  11          3.88          6.41         3.24 o                         
   1   5  11        127.32        130.66         8.95 o                         
   2   5  11         40.76         39.60         5.27 o                         
   3   5  11         84.55         83.64         7.56 o                         
   4   5  11        303.52        293.91        13.94 o                         
   5   5  11        182.25        174.10        10.98 o                         
   6   5  11         12.65         11.96         3.43 o                         
   7   5  11         45.07         52.42         4.92 o                         
  -7   6  11         65.05         70.79         8.63 o                         
  -6   6  11         47.47         40.91         6.31 o                         
  -5   6  11        101.19        111.70         6.10 o                         
  -4   6  11         74.74         83.39         5.31 o                         
  -3   6  11        294.91        294.29        12.74 o                         
  -2   6  11        347.18        344.46        14.08 o                         
  -1   6  11        277.86        271.35        12.85 o                         
   0   6  11        127.15        144.28         9.61 o                         
   1   6  11        282.39        256.35        12.59 o                         
   2   6  11        346.01        344.01        14.78 o                         
   3   6  11        290.74        304.77        14.33 o                         
   4   6  11         76.91         89.31         8.08 o                         
   5   6  11        103.66        115.57         9.19 o                         
   6   6  11         48.80         36.70         5.46 o                         
   7   6  11         64.78         72.83         8.91 o                         
  -7   7  11         13.41         18.46         5.22 o                         
  -6   7  11         33.55         32.72         6.41 o                         
  -5   7  11         19.36         14.39         2.77 o                         
  -4   7  11        202.85        185.25        14.75 o                         
  -3   7  11        163.02        165.78        10.32 o                         
  -2   7  11        266.36        251.23        12.60 o                         
  -1   7  11         52.90         57.75         6.16 o                         
   0   7  11          6.81          2.00         3.45 o                         
   1   7  11         58.35         56.19         6.27 o                         
   2   7  11        264.49        271.90        13.82 o                         
   3   7  11        157.76        147.62        10.59 o                         
   4   7  11        201.17        162.39        11.13 o                         
   5   7  11         19.71         10.33         3.86 o                         
   6   7  11         32.97         25.32         3.59 o                         
   7   7  11         13.71         17.58         5.22 o                         
  -6   8  11         21.75         25.08         5.73 o                         
  -5   8  11         91.22         93.44         6.02 o                         
  -4   8  11         22.94         36.45         5.41 o                         
  -3   8  11        231.84        223.42        12.41 o                         
  -2   8  11        610.45        629.61        21.01 o                         
  -1   8  11        108.52        103.30         8.39 o                         
   0   8  11        105.47         87.18         7.96 o                         
   1   8  11        107.84        103.18         8.88 o                         
   2   8  11        612.36        647.92        22.08 o                         
   3   8  11        236.08        222.21        13.09 o                         
   4   8  11         22.02         22.86         5.11 o                         
   5   8  11         93.73        110.02         9.43 o                         
   6   8  11         20.77         16.46         3.35 o                         
  -6   9  11          9.74          6.80         3.33 o                         
  -5   9  11         14.34         11.76         3.00 o                         
  -4   9  11          7.67          4.48         3.09 o                         
  -3   9  11         75.08         73.47         7.54 o                         
  -2   9  11         15.63         18.32         4.51 o                         
  -1   9  11        207.43        197.56        12.09 o                         
   0   9  11          4.70          5.82         3.16 o                         
   1   9  11        200.86        204.98        12.67 o                         
   2   9  11         15.23         15.48         4.53 o                         
   3   9  11         73.00         64.68         7.58 o                         
   4   9  11          7.07          0.31         3.24 o                         
   5   9  11         14.73         16.92         3.51 o                         
   6   9  11          9.85         12.68         3.10 o                         
  -5  10  11         23.43         20.85         4.86 o                         
  -4  10  11          0.66          0.51         3.42 o                         
  -3  10  11         14.97         16.23         4.43 o                         
  -2  10  11         17.66         11.54         3.53 o                         
  -1  10  11        108.46        104.44         9.27 o                         
   0  10  11         14.69         19.31         4.86 o                         
   1  10  11        108.41        110.36         9.75 o                         
   2  10  11         17.31         13.30         4.34 o                         
   3  10  11         13.97         19.71         4.88 o                         
   4  10  11          0.79          5.21         3.67 o                         
   5  10  11         23.87         29.93         4.20 o                         
  -5  11  11          2.41          1.17         3.00 o                         
  -4  11  11         42.71         42.35         6.52 o                         
  -3  11  11         47.02         44.70         6.73 o                         
  -2  11  11        145.04        139.43        11.34 o                         
  -1  11  11         22.47         25.06         5.73 o                         
   0  11  11          2.94          1.15         3.78 o                         
   1  11  11         22.78         19.68         5.12 o                         
   2  11  11        143.47        155.03        12.01 o                         
   3  11  11         47.95         59.33         7.84 o                         
   4  11  11         42.48         43.06         4.63 o                         
   5  11  11          2.72          6.71         2.90 o                         
  -4  12  11         19.32         22.44         5.50 o                         
  -3  12  11          9.10          0.00         4.06 o                         
  -2  12  11         22.88         13.76         4.58 o                         
  -1  12  11          3.61          0.96         3.20 o                         
   0  12  11          0.14          0.00         3.69 o                         
   1  12  11          4.07          4.39         4.41 o                         
   2  12  11         22.21         31.24         5.94 o                         
   3  12  11          9.54          5.22         4.27 o                         
   4  12  11         19.84         20.26         3.66 o                         
  -2  13  11          5.99          0.00         4.21 o                         
  -1  13  11         63.35         58.77         8.21 o                         
   0  13  11         44.42         52.55         7.93 o                         
   1  13  11         62.83         66.62         8.61 o                         
   2  13  11          5.53          4.09         4.56 o                         
   0   0  12        202.46        189.05         8.74 o                         
   1   0  12         73.78         70.24         3.66 o                         
   2   0  12          0.67          0.00         1.53 o                         
   3   0  12       1227.31       1240.81        18.60 o                         
   4   0  12         12.96         13.31         2.34 o                         
   5   0  12         16.62         10.07         3.37 o                         
   6   0  12        290.55        300.42        15.85 o                         
   7   0  12         25.03         30.47         5.64 o                         
   8   0  12         15.94         18.15         3.48 o                         
  -8   1  12         11.48          8.87         3.84 o                         
  -7   1  12         20.42         18.87         4.73 o                         
  -6   1  12          7.11          3.67         3.34 o                         
  -5   1  12        320.70        358.46        16.56 o                         
  -4   1  12        115.27        113.88         5.37 o                         
  -3   1  12         89.32         83.00         7.09 o                         
  -2   1  12        206.43        204.01         5.22 o                         
  -1   1  12         42.43         43.64         3.10 o                         
   0   1  12         56.93         57.16         3.44 o                         
   1   1  12         44.10         46.50         4.12 o                         
   2   1  12        208.05        208.21         6.32 o                         
   3   1  12         86.94         81.88         3.72 o                         
   4   1  12        112.10        105.63         4.98 o                         
   5   1  12        328.50        338.08        16.19 o                         
   6   1  12          6.71         10.40         3.80 o                         
   7   1  12         21.60         15.94         5.03 o                         
   8   1  12         11.46         10.13         3.07 o                         
  -8   2  12         10.39         11.46         3.09 o                         
  -7   2  12        269.17        302.72        16.72 o                         
  -6   2  12        124.06        142.73        11.18 o                         
  -5   2  12        118.94        128.69         5.77 o                         
  -4   2  12        162.27        158.81         6.49 o                         
  -3   2  12         27.33         28.34         3.18 o                         
  -2   2  12        142.47        130.49         5.87 o                         
  -1   2  12        179.26        181.42         5.10 o                         
   0   2  12         12.62         12.96         1.63 o                         
   1   2  12        180.93        185.32         6.26 o                         
   2   2  12        144.91        140.15         5.33 o                         
   3   2  12         28.29         33.66         2.53 o                         
   4   2  12        161.40        144.40         9.85 o                         
   5   2  12        119.02        117.28         9.78 o                         
   6   2  12        124.05        138.88         7.46 o                         
   7   2  12        269.63        300.82        11.15 o                         
   8   2  12         11.01         18.02         5.11 o                         
  -7   3  12         12.42         17.55         5.32 o                         
  -6   3  12         75.05         68.02         7.93 o                         
  -5   3  12         89.24         99.99         5.33 o                         
  -4   3  12        189.06        183.58         7.27 o                         
  -3   3  12         73.36         77.47         7.93 o                         
  -2   3  12        196.74        201.56         7.31 o                         
  -1   3  12         30.67         27.66         2.85 o                         
   0   3  12        474.59        463.51        10.90 o                         
   1   3  12         33.87         35.88         2.48 o                         
   2   3  12        203.51        195.92         7.56 o                         
   3   3  12         74.30         73.50        11.46 o                         
   4   3  12        190.58        187.72         8.05 o                         
   5   3  12         90.74         98.19         8.41 o                         
   6   3  12         75.89         66.27         7.25 o                         
   7   3  12         13.06          8.13         3.01 o                         
  -7   4  12        151.23        183.17        13.22 o                         
  -6   4  12        156.76        166.59        12.13 o                         
  -5   4  12        152.45        156.38         6.86 o                         
  -4   4  12        111.54        108.15         5.90 o                         
  -3   4  12        285.96        295.85         9.31 o                         
  -2   4  12        817.95        828.65        15.91 o                         
  -1   4  12        371.17        382.86        10.42 o                         
   0   4  12         15.50         22.63         4.46 o                         
   1   4  12        373.67        377.34        14.95 o                         
   2   4  12        810.86        823.73        23.19 o                         
   3   4  12        288.52        296.32        14.01 o                         
   4   4  12        108.09        111.99         8.92 o                         
   5   4  12        148.99        136.41         9.97 o                         
   6   4  12        153.18        178.29        11.46 o                         
   7   4  12        152.06        172.61        18.74 o                         
  -7   5  12        142.55        187.75        14.16 o                         
  -6   5  12         71.30         78.61         8.72 o                         
  -5   5  12         73.05         83.23         5.29 o                         
  -4   5  12        131.60        133.44         6.42 o                         
  -3   5  12        176.13        161.69        13.66 o                         
  -2   5  12        335.40        343.14        10.25 o                         
  -1   5  12        436.82        430.74        16.16 o                         
   0   5  12        460.51        451.70        16.99 o                         
   1   5  12        437.04        439.06        16.93 o                         
   2   5  12        330.13        322.90        14.52 o                         
   3   5  12        180.58        162.01        10.50 o                         
   4   5  12        132.65        127.37         9.50 o                         
   5   5  12         74.51         73.09         7.94 o                         
   6   5  12         71.95         76.51         7.72 o                         
   7   5  12        143.46        187.29        15.40 o                         
  -7   6  12         22.69         23.96         6.43 o                         
  -6   6  12         35.59         28.19         5.82 o                         
  -5   6  12        100.47         98.41         5.90 o                         
  -4   6  12        173.33        167.28         7.55 o                         
  -3   6  12         24.71         23.10         3.24 o                         
  -2   6  12         85.41         90.48         7.78 o                         
  -1   6  12        293.09        289.59        13.72 o                         
   0   6  12        281.98        276.13        13.24 o                         
   1   6  12        299.04        315.02        14.39 o                         
   2   6  12         82.97         69.87         7.34 o                         
   3   6  12         22.68         20.99         4.55 o                         
   4   6  12        169.38        176.08        11.29 o                         
   5   6  12        100.52        109.13         9.33 o                         
   6   6  12         34.89         25.50         5.16 o                         
   7   6  12         22.17         21.09         4.02 o                         
  -6   7  12         89.53         90.27         9.60 o                         
  -5   7  12        144.83        142.68         8.93 o                         
  -4   7  12          6.02         14.73         3.06 o                         
  -3   7  12        131.95        149.46         9.87 o                         
  -2   7  12        783.78        779.98        23.39 o                         
  -1   7  12         92.53         88.47         7.77 o                         
   0   7  12        236.98        228.82        12.45 o                         
   1   7  12         93.29         89.58         8.01 o                         
   2   7  12        779.85        750.73        24.08 o                         
   3   7  12        132.96        130.82        10.09 o                         
   4   7  12          5.85          3.33         3.71 o                         
   5   7  12        146.68        115.87         9.72 o                         
   6   7  12         89.96         96.77         8.92 o                         
  -6   8  12         20.59         20.84         5.59 o                         
  -5   8  12          3.95          1.71         2.30 o                         
  -4   8  12          4.52          5.30         2.31 o                         
  -3   8  12         57.02         48.33         6.29 o                         
  -2   8  12         13.12         13.37         3.89 o                         
  -1   8  12        114.27        103.74         8.42 o                         
   0   8  12          7.17          0.00         3.54 o                         
   1   8  12        110.28         99.98         8.80 o                         
   2   8  12         12.17         14.45         4.28 o                         
   3   8  12         54.87         51.95         6.82 o                         
   4   8  12          4.41          3.12         3.27 o                         
   5   8  12          3.83          3.20         3.02 o                         
   6   8  12         20.74         23.95         3.95 o                         
  -6   9  12         39.91         42.75         7.36 o                         
  -5   9  12         52.45         55.63         5.53 o                         
  -4   9  12         61.10         61.10         7.03 o                         
  -3   9  12         87.34         86.60         8.30 o                         
  -2   9  12          3.73          4.06         2.87 o                         
  -1   9  12         65.10         64.97         7.05 o                         
   0   9  12          3.70          0.00         3.48 o                         
   1   9  12         63.75         71.59         7.71 o                         
   2   9  12          3.85          0.00         3.59 o                         
   3   9  12         87.50        103.50         9.53 o                         
   4   9  12         59.25         64.67         7.76 o                         
   5   9  12         53.02         52.32         7.36 o                         
   6   9  12         38.70         39.04         4.79 o                         
  -5  10  12         42.71         38.81         4.67 o                         
  -4  10  12         58.35         67.20         7.73 o                         
  -3  10  12         12.14         11.94         3.99 o                         
  -2  10  12         37.08         28.18         5.39 o                         
  -1  10  12         40.32         38.91         6.00 o                         
   0  10  12         28.04         31.73         5.84 o                         
   1  10  12         41.63         39.70         6.61 o                         
   2  10  12         38.14         31.59         6.00 o                         
   3  10  12         13.00          9.68         3.89 o                         
   4  10  12         56.28         59.54         7.94 o                         
   5  10  12         44.02         43.57         4.85 o                         
  -4  11  12         17.43         15.66         4.70 o                         
  -3  11  12          2.93          9.80         3.98 o                         
  -2  11  12         14.96         27.43         5.94 o                         
  -1  11  12         15.00         11.35         3.94 o                         
   0  11  12         29.28         36.09         6.87 o                         
   1  11  12         14.90         12.22         4.67 o                         
   2  11  12         14.74         14.71         4.66 o                         
   3  11  12          2.89          3.52         3.52 o                         
   4  11  12         17.93         13.90         4.60 o                         
  -3  12  12         13.85          5.06         3.79 o                         
  -2  12  12         21.25         22.68         5.41 o                         
  -1  12  12         16.59         16.00         5.20 o                         
   0  12  12         23.76         34.83         6.61 o                         
   1  12  12         16.90         15.90         5.00 o                         
   2  12  12         20.55         26.72         6.41 o                         
   3  12  12         13.82         12.30         4.99 o                         
  -2  13  12         31.66         38.96         7.05 o                         
  -1  13  12          3.82         10.03         4.88 o                         
   0  13  12         53.37         67.55         8.89 o                         
   1  13  12          3.42         14.01         5.20 o                         
   2  13  12         32.19         42.28         7.41 o                         
   1   0  13         95.94         91.80         4.42 o                         
   2   0  13         11.10         10.01         2.25 o                         
   3   0  13         76.16         63.36         2.89 o                         
   4   0  13        311.05        332.95        15.92 o                         
   5   0  13         32.79         23.25         4.54 o                         
   6   0  13         86.70         74.77         8.41 o                         
   7   0  13         24.47         25.38         5.25 o                         
  -7   1  13         13.77         15.38         4.18 o                         
  -6   1  13         18.10          6.43         3.51 o                         
  -5   1  13        175.49        194.80        12.54 o                         
  -4   1  13        339.35        342.45         9.70 o                         
  -3   1  13        461.61        437.33        11.13 o                         
  -2   1  13         25.52         27.25         2.22 o                         
  -1   1  13        514.44        544.87         9.52 o                         
   0   1  13        194.26        183.15        10.67 o                         
   1   1  13        520.75        563.86        11.51 o                         
   2   1  13         23.82         22.49         2.47 o                         
   3   1  13        456.64        431.27         9.22 o                         
   4   1  13        342.27        334.10        21.53 o                         
   5   1  13        177.94        199.31        12.88 o                         
   6   1  13         18.39         23.09         4.75 o                         
   7   1  13         13.61         10.91         4.89 o                         
  -7   2  13         27.29         39.92         6.92 o                         
  -6   2  13        102.39        104.95         9.77 o                         
  -5   2  13        139.70        146.67        11.01 o                         
  -4   2  13         27.59         26.72         3.17 o                         
  -3   2  13        134.17        126.67         6.04 o                         
  -2   2  13        430.75        448.11        13.67 o                         
  -1   2  13        491.30        497.87        10.83 o                         
   0   2  13          1.11          2.66         1.38 o                         
   1   2  13        484.73        499.26         9.23 o                         
   2   2  13        426.92        448.26        10.13 o                         
   3   2  13        130.72        125.24         8.84 o                         
   4   2  13         25.58         20.49         4.84 o                         
   5   2  13        138.75        135.89        10.65 o                         
   6   2  13        104.91         98.11         6.55 o                         
   7   2  13         27.73         39.52        16.88 o                         
  -7   3  13        102.59        134.77        11.90 o                         
  -6   3  13         16.60         24.66         5.85 o                         
  -5   3  13         40.78         41.94         6.58 o                         
  -4   3  13       1007.76       1106.27        19.44 o                         
  -3   3  13        365.05        353.33        10.23 o                         
  -2   3  13        235.53        232.66         8.19 o                         
  -1   3  13        114.30         98.33         5.23 o                         
   0   3  13         46.41         45.62         3.74 o                         
   1   3  13        112.43         94.73         3.98 o                         
   2   3  13        236.26        227.06         6.23 o                         
   3   3  13        373.30        359.88         7.89 o                         
   4   3  13       1006.44       1104.78        46.30 o                         
   5   3  13         39.93         36.18         5.40 o                         
   6   3  13         17.88         19.03         4.70 o                         
   7   3  13        104.67        109.20         9.50 o                         
  -7   4  13         51.09         49.16         7.80 o                         
  -6   4  13         66.08         76.70         8.82 o                         
  -5   4  13        130.01        135.79        13.34 o                         
  -4   4  13        333.78        360.58        10.73 o                         
  -3   4  13        378.57        408.68        11.42 o                         
  -2   4  13         53.63         54.09         4.37 o                         
  -1   4  13        101.16        102.92         5.55 o                         
   0   4  13         62.39         59.87         4.22 o                         
   1   4  13         99.04         89.60         7.65 o                         
   2   4  13         55.10         57.26         6.80 o                         
   3   4  13        383.81        421.83        17.26 o                         
   4   4  13        333.92        353.69        16.07 o                         
   5   4  13        129.53        121.57         9.80 o                         
   6   4  13         65.84         61.66         7.47 o                         
   7   4  13         52.32         40.08         6.35 o                         
  -7   5  13         54.05         59.57         8.62 o                         
  -6   5  13         14.73         16.73         5.22 o                         
  -5   5  13         77.57         83.35         5.49 o                         
  -4   5  13         12.43          8.55         2.23 o                         
  -3   5  13         30.30         28.64         3.30 o                         
  -2   5  13         59.53         64.97         4.83 o                         
  -1   5  13       1224.90       1242.93        29.76 o                         
   0   5  13          3.02          9.76         4.02 o                         
   1   5  13       1226.40       1241.77        30.70 o                         
   2   5  13         60.74         65.45         7.23 o                         
   3   5  13         31.92         29.98         4.89 o                         
   4   5  13         13.37         11.38         3.70 o                         
   5   5  13         75.28         82.15         8.41 o                         
   6   5  13         13.84         18.94         4.95 o                         
   7   5  13         53.84         47.95         5.13 o                         
  -6   6  13         30.37         33.21         6.41 o                         
  -5   6  13         27.51         26.27         7.01 o                         
  -4   6  13        176.13        192.10         8.36 o                         
  -3   6  13         28.73         33.76         6.69 o                         
  -2   6  13        258.32        234.89        12.25 o                         
  -1   6  13        233.38        242.47        12.98 o                         
   0   6  13       1803.37       1838.95        39.05 o                         
   1   6  13        238.96        248.41        13.55 o                         
   2   6  13        254.71        225.96        12.94 o                         
   3   6  13         27.13         28.54         5.01 o                         
   4   6  13        173.71        193.97        12.45 o                         
   5   6  13         26.78         23.34         5.09 o                         
   6   6  13         31.08         28.92         5.68 o                         
  -6   7  13          1.78          0.00         3.07 o                         
  -5   7  13          2.76         11.46         2.89 o                         
  -4   7  13        144.53        151.40         9.97 o                         
  -3   7  13         37.33         31.91         4.45 o                         
  -2   7  13        102.13         92.89         8.33 o                         
  -1   7  13         23.20         20.59         4.69 o                         
   0   7  13        124.36        121.41        10.02 o                         
   1   7  13         23.95         26.13         5.44 o                         
   2   7  13        101.43         97.02         8.68 o                         
   3   7  13         35.86         36.10         5.56 o                         
   4   7  13        142.64        146.84        11.08 o                         
   5   7  13          2.59          1.27         3.23 o                         
   6   7  13          1.66          0.00         3.48 o                         
  -6   8  13         66.41         84.00         9.86 o                         
  -5   8  13         47.49         42.11         4.44 o                         
  -4   8  13         54.49         62.15         5.33 o                         
  -3   8  13        104.69        102.07         8.86 o                         
  -2   8  13        261.58        244.05        13.49 o                         
  -1   8  13         14.17         11.66         3.41 o                         
   0   8  13         18.14         19.13         4.54 o                         
   1   8  13         14.61         12.07         3.59 o                         
   2   8  13        256.76        251.12        14.44 o                         
   3   8  13        106.08        100.65         9.51 o                         
   4   8  13         52.64         50.59         7.11 o                         
   5   8  13         48.26         29.79         5.86 o                         
   6   8  13         65.29         71.53         8.52 o                         
  -5   9  13          1.32          5.81         2.32 o                         
  -4   9  13         21.65         16.72         3.23 o                         
  -3   9  13         73.21         86.14         8.44 o                         
  -2   9  13          5.85          0.80         2.93 o                         
  -1   9  13         20.65         24.09         4.92 o                         
   0   9  13         72.61         78.71         8.11 o                         
   1   9  13         19.86         15.67         4.53 o                         
   2   9  13          5.30          2.94         3.11 o                         
   3   9  13         74.90         77.21         8.68 o                         
   4   9  13         21.28         16.15         4.96 o                         
   5   9  13          1.41          4.50         3.29 o                         
  -4  10  13         23.14         23.72         4.90 o                         
  -3  10  13         33.15         25.40         5.27 o                         
  -2  10  13         52.53         56.77         7.48 o                         
  -1  10  13         16.29         21.45         5.38 o                         
   0  10  13         85.17         84.04         8.67 o                         
   1  10  13         17.52         17.91         4.75 o                         
   2  10  13         53.94         45.57         6.97 o                         
   3  10  13         31.85         19.81         5.58 o                         
   4  10  13         22.21         21.31         5.85 o                         
  -4  11  13          9.64         10.07         4.01 o                         
  -3  11  13         13.68         13.86         4.66 o                         
  -2  11  13         12.47          2.76         3.97 o                         
  -1  11  13         49.95         59.78         8.15 o                         
   0  11  13         38.30         38.76         7.34 o                         
   1  11  13         50.70         55.89         8.02 o                         
   2  11  13         12.22         12.53         4.83 o                         
   3  11  13         13.81         10.95         4.63 o                         
   4  11  13          9.53          7.17         4.27 o                         
  -2  12  13         30.04         41.31         7.57 o                         
  -1  12  13         12.28         15.87         4.68 o                         
   0  12  13         93.94         99.76        10.23 o                         
   1  12  13         11.98         27.95         6.70 o                         
   2  12  13         30.32         25.06         5.86 o                         
   0   0  14        106.00        102.33         7.00 o                         
   1   0  14        312.38        305.97         8.54 o                         
   2   0  14        268.28        257.59         7.54 o                         
   3   0  14         77.97         76.45         4.96 o                         
   4   0  14        209.82        199.26         7.56 o                         
   5   0  14         41.48         38.26         5.48 o                         
   6   0  14         31.87         34.35         6.48 o                         
   7   0  14         54.71         72.48         8.95 o                         
  -7   1  14         57.34         69.46         9.34 o                         
  -6   1  14        143.28        141.64        11.46 o                         
  -5   1  14        279.87        302.77        16.09 o                         
  -4   1  14         87.09         87.95        10.40 o                         
  -3   1  14        395.80        385.19        10.75 o                         
  -2   1  14        521.31        532.80         9.37 o                         
  -1   1  14        475.38        492.19        13.68 o                         
   0   1  14        201.94        192.77         6.83 o                         
   1   1  14        473.29        482.52        12.73 o                         
   2   1  14        513.62        525.52        11.24 o                         
   3   1  14        395.70        390.26        18.39 o                         
   4   1  14         91.48         85.22         5.04 o                         
   5   1  14        276.30        300.86        15.91 o                         
   6   1  14        139.82        158.04        12.16 o                         
   7   1  14         58.58         82.39         9.43 o                         
  -7   2  14          2.51          0.00         3.94 o                         
  -6   2  14         38.00         35.71         6.68 o                         
  -5   2  14        311.75        335.27        17.12 o                         
  -4   2  14        310.16        317.72        10.01 o                         
  -3   2  14         39.63         41.01         3.74 o                         
  -2   2  14        258.08        255.49        11.35 o                         
  -1   2  14        166.18        167.16         5.36 o                         
   0   2  14         83.65         81.80         3.89 o                         
   1   2  14        162.93        157.95         5.41 o                         
   2   2  14        260.05        259.12        17.11 o                         
   3   2  14         39.94         36.43         2.89 o                         
   4   2  14        310.08        306.67         9.83 o                         
   5   2  14        317.60        359.98        17.58 o                         
   6   2  14         38.99         38.72         4.65 o                         
   7   2  14          2.50          3.30         3.38 o                         
  -7   3  14         27.25         23.34         5.96 o                         
  -6   3  14        114.38        129.03        11.28 o                         
  -5   3  14         25.33         36.48         5.89 o                         
  -4   3  14         92.61         94.04         5.81 o                         
  -3   3  14         78.36         78.25         5.13 o                         
  -2   3  14         62.83         55.42         4.30 o                         
  -1   3  14        327.08        313.88         9.75 o                         
   0   3  14        182.58        178.37         7.26 o                         
   1   3  14        321.20        311.54         7.64 o                         
   2   3  14         61.32         55.67         4.62 o                         
   3   3  14         76.59         78.89         4.46 o                         
   4   3  14         94.42         93.97         6.45 o                         
   5   3  14         25.64         26.49         3.88 o                         
   6   3  14        115.77        116.92        10.07 o                         
   7   3  14         26.78         28.43         5.66 o                         
  -7   4  14         23.07         28.20         6.68 o                         
  -6   4  14         18.76         21.66         6.08 o                         
  -5   4  14         47.48         51.79         7.24 o                         
  -4   4  14         20.68         17.07         2.78 o                         
  -3   4  14         95.76         93.76         5.67 o                         
  -2   4  14        457.92        462.83        12.53 o                         
  -1   4  14         58.90         45.89         5.25 o                         
   0   4  14         22.27         18.26         2.72 o                         
   1   4  14         60.51         43.99         3.64 o                         
   2   4  14        460.25        461.44        11.62 o                         
   3   4  14        100.16        102.25         9.09 o                         
   4   4  14         20.04         14.77         4.21 o                         
   5   4  14         46.91         47.81         6.49 o                         
   6   4  14         18.93         19.46         4.88 o                         
   7   4  14         22.04         26.39         5.72 o                         
  -6   5  14         41.21         42.48         7.09 o                         
  -5   5  14         14.76         20.19         5.02 o                         
  -4   5  14         14.45         13.59         2.44 o                         
  -3   5  14         39.86         33.63         3.77 o                         
  -2   5  14        620.90        630.60        15.07 o                         
  -1   5  14        122.31        135.72        14.70 o                         
   0   5  14          6.66          4.78         3.74 o                         
   1   5  14        125.39        137.58        10.55 o                         
   2   5  14        620.95        659.48        22.54 o                         
   3   5  14         41.74         34.12         5.86 o                         
   4   5  14         14.67          8.71         3.66 o                         
   5   5  14         14.44         12.83         4.02 o                         
   6   5  14         40.97         47.55         6.86 o                         
  -6   6  14          5.49          3.91         3.00 o                         
  -5   6  14          4.03          2.46         3.09 o                         
  -4   6  14         27.32         27.89         3.73 o                         
  -3   6  14         53.69         51.49         4.62 o                         
  -2   6  14        262.47        258.45         9.73 o                         
  -1   6  14        264.49        277.68        14.16 o                         
   0   6  14        249.07        279.78        14.53 o                         
   1   6  14        263.45        256.66        14.27 o                         
   2   6  14        256.93        273.34        14.70 o                         
   3   6  14         55.23         61.26         7.51 o                         
   4   6  14         28.18         18.84         5.01 o                         
   5   6  14          4.48          5.33         3.21 o                         
   6   6  14          5.38          6.35         3.06 o                         
  -6   7  14         41.08         43.69         7.82 o                         
  -5   7  14          2.19          5.95         5.78 o                         
  -4   7  14        151.39        169.12         8.28 o                         
  -3   7  14          1.62          3.06         2.57 o                         
  -2   7  14        195.54        196.81        12.04 o                         
  -1   7  14        281.49        302.40        15.16 o                         
   0   7  14        616.14        655.19        23.09 o                         
   1   7  14        278.54        290.64        15.62 o                         
   2   7  14        191.65        189.36        12.56 o                         
   3   7  14          1.47          7.45         4.60 o                         
   4   7  14        149.44        148.68        11.40 o                         
   5   7  14          2.08          5.27         3.91 o                         
   6   7  14         41.45         45.59         6.59 o                         
  -5   8  14         23.13         25.95         6.00 o                         
  -4   8  14         10.83         14.12         3.22 o                         
  -3   8  14         44.06         50.12         4.93 o                         
  -2   8  14          6.06         10.86         4.16 o                         
  -1   8  14         47.66         54.31         7.34 o                         
   0   8  14        222.79        209.84        13.30 o                         
   1   8  14         49.27         53.12         7.45 o                         
   2   8  14          5.63          1.93         3.11 o                         
   3   8  14         43.18         47.34         6.93 o                         
   4   8  14         10.49         11.43         4.69 o                         
   5   8  14         22.91         13.19         4.60 o                         
  -5   9  14         15.66         17.75         3.37 o                         
  -4   9  14         23.55         19.79         6.00 o                         
  -3   9  14        118.58        121.62        10.13 o                         
  -2   9  14          5.61          9.31         4.80 o                         
  -1   9  14         52.21         49.25         7.30 o                         
   0   9  14         21.47         20.48         4.96 o                         
   1   9  14         50.81         55.98         7.75 o                         
   2   9  14          5.42         10.50         5.53 o                         
   3   9  14        119.57        129.57        11.05 o                         
   4   9  14         21.97         20.64         4.88 o                         
   5   9  14         15.86         11.10         4.10 o                         
  -4  10  14         29.65         30.07         4.41 o                         
  -3  10  14         32.30         36.54         6.31 o                         
  -2  10  14         43.78         47.59         6.93 o                         
  -1  10  14         43.06         41.34         6.83 o                         
   0  10  14        106.00        100.20        10.11 o                         
   1  10  14         43.59         47.57         7.42 o                         
   2  10  14         44.12         41.87         6.97 o                         
   3  10  14         32.96         23.92         6.10 o                         
   4  10  14         30.47         36.89         6.91 o                         
  -3  11  14          0.66          4.81         3.63 o                         
  -2  11  14          3.33          3.67         3.79 o                         
  -1  11  14         63.39         68.66         8.74 o                         
   0  11  14         73.04         98.38        10.36 o                         
   1  11  14         65.58         97.50        10.23 o                         
   2  11  14          3.09          0.00         3.78 o                         
   3  11  14          0.65          1.69         3.85 o                         
  -1  12  14         60.28         89.11        10.19 o                         
   0  12  14          0.02          8.31         4.87 o                         
   1  12  14         61.15         93.72        10.70 o                         
   1   0  15         63.41         63.71         4.04 o                         
   2   0  15          3.58          4.72         1.59 o                         
   3   0  15         14.15          7.18         2.07 o                         
   4   0  15         16.50         12.56         2.22 o                         
   5   0  15          9.06         11.52         3.70 o                         
   6   0  15        194.40        241.35        15.53 o                         
   7   0  15          1.47          6.12         4.47 o                         
  -7   1  15         45.56         39.00         7.13 o                         
  -6   1  15          3.78          3.80         3.36 o                         
  -5   1  15         22.46         27.71         5.89 o                         
  -4   1  15         65.91         82.99         8.00 o                         
  -3   1  15        228.08        228.55         9.74 o                         
  -2   1  15        482.88        483.26         9.21 o                         
  -1   1  15         51.12         52.71         3.25 o                         
   0   1  15        224.73        230.57         7.77 o                         
   1   1  15         49.73         50.36         3.86 o                         
   2   1  15        482.67        476.51        15.37 o                         
   3   1  15        231.47        229.71        12.95 o                         
   4   1  15         65.85         71.45         7.68 o                         
   5   1  15         23.16         21.13         4.99 o                         
   6   1  15          3.88          7.32         4.10 o                         
   7   1  15         45.96         50.54         7.87 o                         
  -7   2  15          4.58          4.75         3.93 o                         
  -6   2  15         24.24         21.01         5.42 o                         
  -5   2  15          2.58          4.36         3.46 o                         
  -4   2  15        167.84        179.73         7.89 o                         
  -3   2  15        227.53        226.42         8.69 o                         
  -2   2  15         26.05         23.96         3.02 o                         
  -1   2  15        333.37        334.30         9.81 o                         
   0   2  15         36.44         45.16         3.95 o                         
   1   2  15        325.98        322.93         7.93 o                         
   2   2  15         26.86         22.38         3.15 o                         
   3   2  15        225.45        212.06        12.68 o                         
   4   2  15        168.29        157.92         6.98 o                         
   5   2  15          2.50          4.81         2.62 o                         
   6   2  15         24.26         22.98         3.93 o                         
   7   2  15          4.32          3.14         2.44 o                         
  -6   3  15         16.76         14.74         5.08 o                         
  -5   3  15         46.43         47.64         7.11 o                         
  -4   3  15        237.53        251.40         9.45 o                         
  -3   3  15          7.47          3.18         2.79 o                         
  -2   3  15        251.91        262.57         9.32 o                         
  -1   3  15         41.32         38.41         4.00 o                         
   0   3  15       1177.93       1159.82        28.21 o                         
   1   3  15         42.11         45.02         3.31 o                         
   2   3  15        249.28        253.19         7.45 o                         
   3   3  15          7.11          7.53         2.52 o                         
   4   3  15        238.73        251.63        10.23 o                         
   5   3  15         49.16         61.04         7.72 o                         
   6   3  15         16.97         13.28         4.64 o                         
  -6   4  15         56.79         65.32         8.61 o                         
  -5   4  15         31.93         29.11         6.48 o                         
  -4   4  15         56.58         46.92         4.45 o                         
  -3   4  15          8.72          9.05         2.48 o                         
  -2   4  15        243.00        245.41        17.63 o                         
  -1   4  15        451.21        459.25        15.53 o                         
   0   4  15        301.26        289.82         9.75 o                         
   1   4  15        458.52        459.62        26.48 o                         
   2   4  15        244.74        234.76         8.44 o                         
   3   4  15          8.97          7.53         1.99 o                         
   4   4  15         57.06         56.23         7.33 o                         
   5   4  15         32.11         28.88         5.65 o                         
   6   4  15         56.82         54.86         7.78 o                         
  -6   5  15         21.08         18.49         5.32 o                         
  -5   5  15         53.02         73.19         8.80 o                         
  -4   5  15          4.30          1.62         2.07 o                         
  -3   5  15         77.78         78.19         5.61 o                         
  -2   5  15         45.05         52.67         7.35 o                         
  -1   5  15        176.84        164.52         7.83 o                         
   0   5  15        463.87        443.80        15.94 o                         
   1   5  15        178.05        158.62         7.38 o                         
   2   5  15         45.77         54.32         7.17 o                         
   3   5  15         79.85         78.71         8.44 o                         
   4   5  15          4.42          5.11         3.86 o                         
   5   5  15         50.85         57.20         7.66 o                         
   6   5  15         21.43         19.35         5.33 o                         
  -6   6  15          9.59         14.36         5.25 o                         
  -5   6  15         52.01         54.37         7.73 o                         
  -4   6  15         63.13         56.52         5.07 o                         
  -3   6  15         24.56         20.02         3.43 o                         
  -2   6  15        122.53        131.29         7.20 o                         
  -1   6  15        134.65        136.40         7.19 o                         
   0   6  15        503.92        490.38        19.79 o                         
   1   6  15        134.94        150.94        11.32 o                         
   2   6  15        121.14        117.53         9.98 o                         
   3   6  15         25.36         21.25         5.14 o                         
   4   6  15         62.36         64.78         7.88 o                         
   5   6  15         51.35         56.93         7.55 o                         
   6   6  15          9.68         18.26         5.35 o                         
  -5   7  15          2.67          2.50         4.10 o                         
  -4   7  15         55.03         58.29         5.18 o                         
  -3   7  15         11.17         13.13         3.19 o                         
  -2   7  15         10.01         10.70         5.81 o                         
  -1   7  15          4.92          0.00         3.64 o                         
   0   7  15        992.82       1098.22        31.30 o                         
   1   7  15          4.53          5.45         4.23 o                         
   2   7  15          9.46          4.74         4.13 o                         
   3   7  15         10.94         13.84         5.12 o                         
   4   7  15         54.88         66.81         8.50 o                         
   5   7  15          2.75         10.41         4.45 o                         
  -5   8  15          8.51          6.07         2.55 o                         
  -4   8  15         20.38         21.46         3.49 o                         
  -3   8  15         57.44         64.52         5.54 o                         
  -2   8  15          7.74         12.65         4.54 o                         
  -1   8  15          6.49          9.63         4.56 o                         
   0   8  15          0.75          7.12         4.10 o                         
   1   8  15          6.67          9.50         4.96 o                         
   2   8  15          8.23         10.73         4.22 o                         
   3   8  15         57.16         60.95         8.50 o                         
   4   8  15         20.61         18.86         5.04 o                         
   5   8  15          8.27          5.78         4.53 o                         
  -4   9  15         18.46         19.39         3.48 o                         
  -3   9  15         49.77         51.98         5.41 o                         
  -2   9  15        249.38        268.66        15.33 o                         
  -1   9  15          8.86         10.80         4.53 o                         
   0   9  15          0.88          3.48         2.91 o                         
   1   9  15          8.89          2.02         4.48 o                         
   2   9  15        250.55        301.58        17.13 o                         
   3   9  15         50.21         57.52         8.26 o                         
   4   9  15         18.79         20.18         5.49 o                         
  -3  10  15          7.31         15.57         5.15 o                         
  -2  10  15         18.32         15.56         5.23 o                         
  -1  10  15         27.30         35.84         6.76 o                         
   0  10  15          0.93          0.00         3.18 o                         
   1  10  15         27.10         30.46         6.16 o                         
   2  10  15         17.75         21.91         5.96 o                         
   3  10  15          7.20          3.61         4.00 o                         
  -2  11  15         10.40         15.25         5.45 o                         
  -1  11  15         72.63         71.37         9.07 o                         
   0  11  15         11.38         14.86         5.39 o                         
   1  11  15         73.17         84.70        10.00 o                         
   2  11  15         10.48         18.98         5.89 o                         
   0   0  16        210.58        180.75         9.93 o                         
   1   0  16        146.96        135.22         6.16 o                         
   2   0  16        326.56        317.74         7.67 o                         
   3   0  16          1.18          1.40         1.90 o                         
   4   0  16          2.50          0.00         1.79 o                         
   5   0  16         27.70         25.76         5.66 o                         
   6   0  16          0.13          0.00         3.52 o                         
  -6   1  16         63.20         61.40         8.29 o                         
  -5   1  16         19.75         14.06         4.82 o                         
  -4   1  16         97.16        104.76         6.01 o                         
  -3   1  16          8.87         13.43         2.72 o                         
  -2   1  16         15.32         14.11         2.91 o                         
  -1   1  16          2.50          1.13         1.71 o                         
   0   1  16         26.54         25.17         2.94 o                         
   1   1  16          2.68          2.44         1.58 o                         
   2   1  16         16.33         13.17         3.39 o                         
   3   1  16          9.21          6.88         2.50 o                         
   4   1  16         95.83         96.48         8.19 o                         
   5   1  16         19.62         13.56         4.94 o                         
   6   1  16         64.67         62.09         8.77 o                         
  -6   2  16         19.41         11.94         3.91 o                         
  -5   2  16          0.01          3.19         3.26 o                         
  -4   2  16        130.27        129.76         6.76 o                         
  -3   2  16         71.40         79.79         5.54 o                         
  -2   2  16        123.05        106.99         6.21 o                         
  -1   2  16         70.81         64.83         3.68 o                         
   0   2  16        684.57        791.93        13.16 o                         
   1   2  16         71.78         67.28         3.82 o                         
   2   2  16        119.76        111.27         4.82 o                         
   3   2  16         73.88         73.12         5.68 o                         
   4   2  16        130.76        127.24         5.58 o                         
   5   2  16          0.02          2.47         2.25 o                         
   6   2  16         19.79         20.64         3.85 o                         
  -6   3  16         30.88         39.13         7.19 o                         
  -5   3  16         73.48         75.85         9.03 o                         
  -4   3  16         60.93         65.07         5.17 o                         
  -3   3  16         32.89         28.45         4.97 o                         
  -2   3  16        113.48        116.91         6.66 o                         
  -1   3  16        204.06        191.01         8.16 o                         
   0   3  16        104.25        101.47         6.01 o                         
   1   3  16        211.88        198.10         6.55 o                         
   2   3  16        114.60        115.33         7.20 o                         
   3   3  16         33.41         24.19         3.70 o                         
   4   3  16         61.58         56.80         5.30 o                         
   5   3  16         73.32         73.46         8.70 o                         
   6   3  16         31.57         29.89         6.04 o                         
  -6   4  16          3.24         17.11         5.90 o                         
  -5   4  16         57.78         59.05         8.49 o                         
  -4   4  16         57.82         59.44         7.80 o                         
  -3   4  16         91.57         89.97         5.97 o                         
  -2   4  16        134.09        132.52         8.96 o                         
  -1   4  16         90.11         97.11         6.10 o                         
   0   4  16         21.55         25.39         3.42 o                         
   1   4  16         91.87        105.45        10.25 o                         
   2   4  16        134.00        127.12         7.71 o                         
   3   4  16         87.96         86.16         8.92 o                         
   4   4  16         58.08         56.16         7.47 o                         
   5   4  16         56.38         60.54         7.64 o                         
   6   4  16          3.27          5.27         4.07 o                         
  -5   5  16          0.43          3.13         2.99 o                         
  -4   5  16         48.86         52.50         5.94 o                         
  -3   5  16         51.04         48.96         4.63 o                         
  -2   5  16        216.33        225.78         9.34 o                         
  -1   5  16         36.61         32.91         3.90 o                         
   0   5  16        259.67        290.75        17.39 o                         
   1   5  16         37.11         38.05         4.66 o                         
   2   5  16        218.39        227.45         8.81 o                         
   3   5  16         52.99         54.51         7.41 o                         
   4   5  16         48.19         51.08         7.33 o                         
   5   5  16          0.43          1.56         3.31 o                         
  -5   6  16          0.54          2.28         3.08 o                         
  -4   6  16          1.82          0.39         3.20 o                         
  -3   6  16         31.99         30.77         3.81 o                         
  -2   6  16         73.92         73.19         5.67 o                         
  -1   6  16        103.16         97.97         6.34 o                         
   0   6  16          5.72          7.64         2.77 o                         
   1   6  16        103.98         94.42         9.37 o                         
   2   6  16         73.53         82.91         9.16 o                         
   3   6  16         31.37         31.70         6.43 o                         
   4   6  16          1.93          0.00         3.19 o                         
   5   6  16          0.58          0.00         3.36 o                         
  -5   7  16          9.13         10.72         4.86 o                         
  -4   7  16         73.82         77.57         6.07 o                         
  -3   7  16         13.14         11.19         2.79 o                         
  -2   7  16          1.02          1.65         2.38 o                         
  -1   7  16         12.09         12.90         3.04 o                         
   0   7  16          0.08          2.65         3.38 o                         
   1   7  16         12.44         10.02         4.58 o                         
   2   7  16          1.05          4.28         4.11 o                         
   3   7  16         13.23         20.12         5.46 o                         
   4   7  16         74.81         94.95        10.07 o                         
   5   7  16          9.10         18.47         5.31 o                         
  -4   8  16         13.60         13.57         3.32 o                         
  -3   8  16         33.77         36.78         4.52 o                         
  -2   8  16         89.91         98.01         6.78 o                         
  -1   8  16          2.15          5.25         3.69 o                         
   0   8  16        136.30        125.02        10.94 o                         
   1   8  16          2.17          0.00         2.90 o                         
   2   8  16         88.06         97.86         9.96 o                         
   3   8  16         33.84         35.46         6.73 o                         
   4   8  16         14.09         19.35         6.09 o                         
  -3   9  16         51.35         70.75         6.28 o                         
  -2   9  16         93.68        107.86        10.16 o                         
  -1   9  16         32.35         41.65         6.93 o                         
   0   9  16         29.09         16.41         5.50 o                         
   1   9  16         33.00         30.38         6.65 o                         
   2   9  16         91.91         86.54         9.84 o                         
   3   9  16         51.42         59.79         8.04 o                         
  -2  10  16         14.14         23.17         6.09 o                         
  -1  10  16          6.90         15.97         5.46 o                         
   0  10  16          0.25          7.89         4.26 o                         
   1  10  16          7.11          3.62         3.62 o                         
   2  10  16         14.56          6.17         5.22 o                         
   0  11  16         37.66         47.65         8.23 o                         
   1   0  17         29.68         25.05         2.96 o                         
   2   0  17          3.72          4.18         2.66 o                         
   3   0  17          0.57          0.00         1.94 o                         
   4   0  17         92.34         94.17         5.91 o                         
   5   0  17          2.56          7.56         4.51 o                         
   6   0  17         13.84         17.10         5.28 o                         
  -6   1  17          9.65          9.63         4.64 o                         
  -5   1  17         11.35         16.17         5.45 o                         
  -4   1  17         58.19         53.71         7.21 o                         
  -3   1  17         20.25         16.69         2.91 o                         
  -2   1  17         81.12         72.16         5.15 o                         
  -1   1  17        164.41        144.89         5.43 o                         
   0   1  17        229.88        225.00         8.24 o                         
   1   1  17        164.21        157.88         6.89 o                         
   2   1  17         81.72         78.97         4.82 o                         
   3   1  17         20.55         17.01         5.22 o                         
   4   1  17         58.08         57.80         7.26 o                         
   5   1  17         11.72          9.41         4.23 o                         
   6   1  17          9.51         16.02         5.11 o                         
  -6   2  17         44.80         37.55         7.07 o                         
  -5   2  17          5.97          0.69         2.96 o                         
  -4   2  17         17.69         18.43         3.21 o                         
  -3   2  17          4.94          8.27         2.58 o                         
  -2   2  17        222.81        237.73        13.44 o                         
  -1   2  17         30.84         21.99         2.36 o                         
   0   2  17          4.62          3.19         1.60 o                         
   1   2  17         29.57         19.69         2.41 o                         
   2   2  17        222.72        221.63         7.02 o                         
   3   2  17          4.84          4.43         3.38 o                         
   4   2  17         18.58         17.35         3.38 o                         
   5   2  17          6.06          4.24         2.62 o                         
   6   2  17         44.88         45.69         5.41 o                         
  -5   3  17         39.87         54.32         7.60 o                         
  -4   3  17         20.90         22.48         3.61 o                         
  -3   3  17         31.93         44.20         4.52 o                         
  -2   3  17         72.08         69.80         6.21 o                         
  -1   3  17         71.62         64.64         4.94 o                         
   0   3  17          0.63          0.00         2.11 o                         
   1   3  17         72.50         76.58         5.19 o                         
   2   3  17         71.34         64.26         3.92 o                         
   3   3  17         31.41         35.34         4.40 o                         
   4   3  17         20.64         20.41         3.88 o                         
   5   3  17         40.63         49.06         7.60 o                         
  -5   4  17          2.48          3.99         3.59 o                         
  -4   4  17          0.69          1.04         3.90 o                         
  -3   4  17         29.79         27.76         3.62 o                         
  -2   4  17         53.42         46.22         4.48 o                         
  -1   4  17         34.17         28.41         6.37 o                         
   0   4  17          0.11          0.32         1.90 o                         
   1   4  17         36.72         28.82         3.89 o                         
   2   4  17         53.65         53.43         4.42 o                         
   3   4  17         31.41         25.24         5.56 o                         
   4   4  17          0.67          0.00         3.03 o                         
   5   4  17          2.52          0.00         4.18 o                         
  -5   5  17         14.68         18.64         5.13 o                         
  -4   5  17          6.64          5.63         2.65 o                         
  -3   5  17        171.82        177.52         8.75 o                         
  -2   5  17        100.24        102.30         6.63 o                         
  -1   5  17         42.76         45.64         5.59 o                         
   0   5  17        282.79        274.55        10.33 o                         
   1   5  17         43.54         44.83         4.44 o                         
   2   5  17         98.71        100.19         9.33 o                         
   3   5  17        174.04        191.99        13.78 o                         
   4   5  17          6.85         10.20         4.69 o                         
   5   5  17         13.85         15.36         5.05 o                         
  -5   6  17          1.38          8.45         4.75 o                         
  -4   6  17         21.00         20.09         3.56 o                         
  -3   6  17         20.97         20.64         3.69 o                         
  -2   6  17         49.17         55.94         5.22 o                         
  -1   6  17         16.04         15.25         3.18 o                         
   0   6  17          9.31         18.29         3.46 o                         
   1   6  17         15.50         22.67         3.75 o                         
   2   6  17         48.18         58.09         5.01 o                         
   3   6  17         21.46         23.80         5.38 o                         
   4   6  17         21.84         17.09         5.28 o                         
   5   6  17          1.37          0.70         3.15 o                         
  -4   7  17         17.65         24.48         5.10 o                         
  -3   7  17          4.99          1.70         2.21 o                         
  -2   7  17        215.09        229.59        10.20 o                         
  -1   7  17          8.42          8.03         3.08 o                         
   0   7  17         81.70         78.46        11.99 o                         
   1   7  17          8.29          9.40         4.44 o                         
   2   7  17        216.00        216.19        14.56 o                         
   3   7  17          4.82          0.00         3.62 o                         
   4   7  17         17.05         25.60         6.02 o                         
  -3   8  17         14.57         12.56         6.93 o                         
  -2   8  17         22.38         19.78         3.56 o                         
  -1   8  17          3.93          8.82         2.80 o                         
   0   8  17          1.48          0.78         3.55 o                         
   1   8  17          3.86          2.39         4.10 o                         
   2   8  17         23.30         18.88         5.16 o                         
   3   8  17         14.75         18.11         5.67 o                         
  -3   9  17         32.81         34.76         5.23 o                         
  -2   9  17          5.65          7.11         3.04 o                         
  -1   9  17         19.19         27.51         5.93 o                         
   0   9  17         22.18         19.40         5.47 o                         
   1   9  17         18.89         19.59         5.65 o                         
   2   9  17          5.63          2.25         3.31 o                         
   3   9  17         32.46         36.15         7.11 o                         
  -1  10  17         24.68         30.98         6.46 o                         
   0  10  17          6.52          5.60         4.65 o                         
   1  10  17         24.09         37.56         7.58 o                         
   0   0  18        195.79        178.81        10.53 o                         
   1   0  18         52.82         49.95         4.09 o                         
   2   0  18         85.44         75.87         5.40 o                         
   3   0  18          1.01          0.00         2.61 o                         
   4   0  18          0.49          0.00         3.49 o                         
   5   0  18          2.22          1.24         3.53 o                         
  -5   1  18          0.86          3.49         4.05 o                         
  -4   1  18         63.09         69.63         5.43 o                         
  -3   1  18         48.00         49.02         4.64 o                         
  -2   1  18          8.60          7.86         2.40 o                         
  -1   1  18          8.04          7.00         1.79 o                         
   0   1  18         67.60         67.20         4.05 o                         
   1   1  18          7.54         12.51         2.47 o                         
   2   1  18          8.80          4.87         3.36 o                         
   3   1  18         47.78         43.93         4.42 o                         
   4   1  18         63.35         73.15         8.83 o                         
   5   1  18          0.79          0.00         3.13 o                         
  -5   2  18          6.29          9.53         4.39 o                         
  -4   2  18         28.87         21.16         3.46 o                         
  -3   2  18        103.37        101.71         6.54 o                         
  -2   2  18         67.80         67.21         5.30 o                         
  -1   2  18          2.71          1.56         1.83 o                         
   0   2  18         20.86         16.13         2.70 o                         
   1   2  18          2.84          0.38         1.48 o                         
   2   2  18         67.00         61.29         5.41 o                         
   3   2  18        104.12        109.66        16.22 o                         
   4   2  18         28.43         23.78         3.93 o                         
   5   2  18          6.51          7.06         2.97 o                         
  -5   3  18          5.71          8.09         4.55 o                         
  -4   3  18         19.73         15.50         3.20 o                         
  -3   3  18         19.58         18.35         3.43 o                         
  -2   3  18         25.95         23.03         5.16 o                         
  -1   3  18         47.27         43.71         4.21 o                         
   0   3  18          9.11          7.29         2.82 o                         
   1   3  18         44.43         40.44         3.99 o                         
   2   3  18         25.92         18.47         4.34 o                         
   3   3  18         20.62         16.69         5.55 o                         
   4   3  18         19.97         19.68         4.78 o                         
   5   3  18          5.81          0.00         3.70 o                         
  -5   4  18         35.54         38.26         7.48 o                         
  -4   4  18          5.61          6.74         2.60 o                         
  -3   4  18         31.41         26.93         5.58 o                         
  -2   4  18         22.86         20.05         3.60 o                         
  -1   4  18         16.32         13.38         3.84 o                         
   0   4  18          9.06          4.50         2.17 o                         
   1   4  18         16.07         12.87         2.54 o                         
   2   4  18         23.09         16.69         4.78 o                         
   3   4  18         32.12         35.90         6.61 o                         
   4   4  18          5.55          5.38         4.17 o                         
   5   4  18         35.08         37.39         6.76 o                         
  -4   5  18         27.44         24.74         3.87 o                         
  -3   5  18          1.18          0.00         2.15 o                         
  -2   5  18         19.60         16.36         3.61 o                         
  -1   5  18          5.85         10.91         5.74 o                         
   0   5  18         94.82         86.77         6.26 o                         
   1   5  18          5.54          5.10         3.54 o                         
   2   5  18         20.13         14.89         2.97 o                         
   3   5  18          1.38          8.42         5.32 o                         
   4   5  18         28.17         24.12         6.52 o                         
  -4   6  18         31.63         24.99         3.92 o                         
  -3   6  18          9.42          6.16         3.76 o                         
  -2   6  18         99.46        100.54         6.94 o                         
  -1   6  18         10.74          7.73         4.63 o                         
   0   6  18          0.32          2.40         2.09 o                         
   1   6  18         10.70          8.79         2.63 o                         
   2   6  18        100.17         96.63         6.41 o                         
   3   6  18          9.97          8.51         4.58 o                         
   4   6  18         30.91         22.06         6.17 o                         
  -3   7  18         12.99         13.16         3.42 o                         
  -2   7  18         31.27         41.55         4.90 o                         
  -1   7  18         10.80          5.54         5.17 o                         
   0   7  18         18.22         16.96         3.29 o                         
   1   7  18         11.02          9.61         2.50 o                         
   2   7  18         30.65         34.13         4.22 o                         
   3   7  18         13.20          9.33         3.78 o                         
  -2   8  18          0.78          1.66         2.29 o                         
  -1   8  18         17.23         18.54         3.73 o                         
   0   8  18         73.21         70.16         6.10 o                         
   1   8  18         17.67         20.32         5.05 o                         
   2   8  18          0.57          0.00         4.52 o                         
  -1   9  18         15.27         10.40         4.58 o                         
   0   9  18         19.77         19.09         5.10 o                         
   1   9  18         15.81         10.17         4.73 o                         
   1   0  19         26.91         26.28         2.77 o                         
   2   0  19         15.06         10.07         2.82 o                         
   3   0  19          9.92          4.28         2.41 o                         
   4   0  19         34.77         46.41         7.45 o                         
   5   0  19          8.98         12.13         5.21 o                         
  -4   1  19          2.65          0.00         4.05 o                         
  -3   1  19         27.12         22.12         3.41 o                         
  -2   1  19         30.93         26.34         3.71 o                         
  -1   1  19          2.56          4.55         1.79 o                         
   0   1  19        153.90        158.52         6.24 o                         
   1   1  19          2.34          0.63         1.76 o                         
   2   1  19         31.47         27.91         5.23 o                         
   3   1  19         26.49         19.10         3.88 o                         
   4   1  19          2.72          4.89         4.38 o                         
  -4   2  19          2.01          0.00         3.58 o                         
  -3   2  19         42.87         39.89         4.53 o                         
  -2   2  19         40.04         36.70         4.29 o                         
  -1   2  19         40.57         36.23         4.15 o                         
   0   2  19          0.04          0.07         1.84 o                         
   1   2  19         42.26         41.80         3.45 o                         
   2   2  19         39.79         25.81         3.85 o                         
   3   2  19         42.10         47.57         7.28 o                         
   4   2  19          1.77          0.43         3.89 o                         
  -4   3  19          4.00          4.91         2.53 o                         
  -3   3  19         23.13         22.25         6.05 o                         
  -2   3  19         12.06          8.64         3.14 o                         
  -1   3  19          5.67          6.15         2.30 o                         
   0   3  19          4.82          3.96         2.01 o                         
   1   3  19          5.51          2.82         2.10 o                         
   2   3  19         12.50          9.16         3.45 o                         
   3   3  19         23.11         17.81         5.56 o                         
   4   3  19          4.22          8.92         4.40 o                         
  -4   4  19         23.89         14.96         5.40 o                         
  -3   4  19          6.40          7.62         2.72 o                         
  -2   4  19         23.04         22.46         3.75 o                         
  -1   4  19         21.15         31.72         4.01 o                         
   0   4  19         40.33         36.98         4.26 o                         
   1   4  19         21.84         25.18         3.65 o                         
   2   4  19         22.71         26.00         5.98 o                         
   3   4  19          6.82          2.53         3.51 o                         
   4   4  19         23.98         22.44         6.11 o                         
  -4   5  19         48.75         47.61         5.57 o                         
  -3   5  19          0.47          0.00         2.91 o                         
  -2   5  19         22.92         17.36         3.32 o                         
  -1   5  19         55.44         50.10         7.48 o                         
   0   5  19          7.99          4.33         2.41 o                         
   1   5  19         55.97         43.55         4.55 o                         
   2   5  19         22.60         27.20         6.73 o                         
   3   5  19          0.61          2.84         4.20 o                         
   4   5  19         48.30         60.51         9.10 o                         
  -3   6  19          1.67          2.57         2.55 o                         
  -2   6  19          6.05          5.52         2.42 o                         
  -1   6  19          5.51          0.00         2.37 o                         
   0   6  19         19.23         19.74         3.43 o                         
   1   6  19          5.16          4.53         2.30 o                         
   2   6  19          5.75         19.56         5.96 o                         
   3   6  19          1.76          3.04         3.56 o                         
  -2   7  19          9.17          7.04         2.64 o                         
  -1   7  19         56.65         61.23        10.00 o                         
   0   7  19         22.68         22.39         3.67 o                         
   1   7  19         55.91         51.64         7.48 o                         
   2   7  19          9.01         12.39         5.39 o                         
  -1   8  19          5.31         10.43         7.63 o                         
   0   8  19          5.21          1.39         3.89 o                         
   1   8  19          5.43          5.15         6.78 o                         
   0   0  20          0.19          0.88         2.46 o                         
   1   0  20          1.10          2.47         4.82 o                         
   2   0  20         52.07         42.26         4.66 o                         
   3   0  20          0.25          0.00         2.16 o                         
   4   0  20          4.35          7.52         4.18 o                         
  -4   1  20         11.00         11.81         4.41 o                         
  -3   1  20          5.72          6.67         2.75 o                         
  -2   1  20          4.13          2.71         2.18 o                         
  -1   1  20         20.15         14.51         2.99 o                         
   0   1  20         41.35         35.50         3.29 o                         
   1   1  20         20.30         17.60         2.45 o                         
   2   1  20          4.27          3.67         2.03 o                         
   3   1  20          5.35          5.97         2.45 o                         
   4   1  20         10.41          7.75         4.26 o                         
  -4   2  20          1.46          0.00         3.90 o                         
  -3   2  20          2.33          2.90         2.45 o                         
  -2   2  20         25.73         29.06         4.01 o                         
  -1   2  20         19.12         20.86         3.54 o                         
   0   2  20          9.78          7.63         1.84 o                         
   1   2  20         18.73         18.88         2.63 o                         
   2   2  20         25.51         28.37         4.00 o                         
   3   2  20          2.42          0.58         1.84 o                         
   4   2  20          1.59          3.75         2.70 o                         
  -3   3  20         11.09          8.89         2.77 o                         
  -2   3  20          1.68          3.28         2.79 o                         
  -1   3  20          0.07          0.00         2.21 o                         
   0   3  20          9.29          7.43         2.64 o                         
   1   3  20          0.04          2.04         2.42 o                         
   2   3  20          1.63          0.00         3.09 o                         
   3   3  20         11.53          5.14         4.12 o                         
  -3   4  20         72.88         80.67         6.59 o                         
  -2   4  20          7.09          7.07         2.83 o                         
  -1   4  20         20.85         19.90         5.02 o                         
   0   4  20         19.85         20.70         3.59 o                         
   1   4  20         20.76         14.03         3.13 o                         
   2   4  20          7.40          8.74         4.40 o                         
   3   4  20         72.47         70.95         9.37 o                         
  -2   5  20         11.61          8.07         4.58 o                         
  -1   5  20         12.29         13.68         3.32 o                         
   0   5  20         23.70         20.89         3.72 o                         
   1   5  20         12.40          6.57         2.51 o                         
   2   5  20         12.12         12.50         4.81 o                         
  -2   6  20         34.63         42.86         4.96 o                         
  -1   6  20          1.37          0.00         2.18 o                         
   0   6  20         13.76         16.04         3.56 o                         
   1   6  20          1.25          5.77         2.59 o                         
   2   6  20         34.28         47.91         7.84 o                         
   0   7  20          0.09          0.00         2.74 o                         
   1   0  21          7.80          4.02         2.56 o                         
   2   0  21          1.16          0.00         2.35 o                         
   3   0  21          0.00          0.34         2.00 o                         
  -3   1  21          0.04          1.63         2.76 o                         
  -2   1  21         24.12         22.97         4.35 o                         
  -1   1  21          3.47          3.77         2.19 o                         
   0   1  21         45.16         41.82         3.64 o                         
   1   1  21          3.25          2.32         2.20 o                         
   2   1  21         24.80         22.36         3.04 o                         
   3   1  21          0.05          0.00         1.98 o                         
  -2   2  21         22.30         20.18         3.56 o                         
  -1   2  21         11.64          7.93         3.25 o                         
   0   2  21          4.89          1.43         2.18 o                         
   1   2  21         11.13         13.01         3.00 o                         
   2   2  21         22.07         21.16         3.97 o                         
  -2   3  21          1.97          2.11         2.38 o                         
  -1   3  21          1.27          2.66         2.85 o                         
   0   3  21          2.98          3.00         2.38 o                         
   1   3  21          1.34          0.00         3.31 o                         
   2   3  21          1.82          0.00         3.71 o                         
  -2   4  21         10.79         10.11         3.57 o                         
  -1   4  21          5.56          3.30         2.76 o                         
   0   4  21         30.79         39.54        12.61 o                         
   1   4  21          5.61          5.57         4.51 o                         
   2   4  21         10.76         13.47         5.96 o                         
  -1   5  21         53.00         58.63         5.61 o                         
   0   5  21          9.82         13.42         3.29 o                         
   1   5  21         53.67         69.40         9.50 o                         
   0   0  22          3.59          2.88         2.29 o                         
   1   0  22          0.87          1.04         4.71 o                         
  -1   1  22          3.02          0.69         2.46 o                         
   0   1  22          0.38          0.00         2.58 o                         
   1   1  22          3.11          0.00         2.53 o                         
   0   2  22          4.98          5.12         2.39 o                         
                                                                                
